# Supplementary material for: Dichlorido{4-cyclo­hexyl-1-[1-(2-pyridyl-κN)ethyl­idene]thio­semicarbazidato-κ2 N 1,S}methyl­tin(IV)
Source: Acta Crystallogr Sect E Struct Rep Online. 2010 Apr 24;66(Pt 5):m570. doi: 10.1107/S1600536810014443 (PMC2979086; doi:10.1107/S1600536810014443)
Supplement: Supplementary file 2 [file e-66-0m570-Isup2.hkl]

# 
# h,k,l, Fc-squared, Fo-squared, sigma(Fo-squared) and status flag 
# 
data_I
_shelx_title '  P212121' 
_shelx_refln_list_code          4 
_shelx_F_calc_maximum      200.73 
_exptl_crystal_F_000       960.00 
_reflns_d_resolution_high  0.7698 
 
loop_ 
 _symmetry_equiv_pos_as_xyz 
 'x, y, z' 
 '-x+1/2, -y, z+1/2' 
 '-x, y+1/2, -z+1/2' 
 'x+1/2, -y+1/2, -z' 
 
_cell_length_a     9.2016 
_cell_length_b    12.2434 
_cell_length_c    17.4544 
_cell_angle_alpha  90.000 
_cell_angle_beta   90.000 
_cell_angle_gamma  90.000 
 
_shelx_F_squared_multiplier     1.000 
 
loop_ 
 _refln_index_h 
 _refln_index_k 
 _refln_index_l 
 _refln_F_squared_calc 
 _refln_F_squared_meas 
 _refln_F_squared_sigma 
 _refln_observed_status 
   2   0   0    25880.03    24399.37    332.70 o 
   4   0   0       39.55       31.38      5.20 o 
   6   0   0     6906.11     7490.47     95.23 o 
   8   0   0     3842.81     4145.21     82.49 o 
  10   0   0     1092.35     1176.84     44.46 o 
   1   1   0     2908.53     2754.53     28.59 o 
   2   1   0    13678.49    14562.97    114.55 o 
   3   1   0     1578.73     1531.55     16.53 o 
   4   1   0     4863.73     4790.94     43.19 o 
   5   1   0     3528.99     3629.88     35.92 o 
   6   1   0     1330.49     1252.90     18.62 o 
   7   1   0       79.52       92.50     15.49 o 
   8   1   0      749.37      670.72     18.78 o 
   9   1   0      417.88      433.26     20.89 o 
  10   1   0      129.00       91.85     19.42 o 
  11   1   0      456.97      474.78     40.19 o 
   0   2   0     5942.49     5948.78    111.37 o 
   1   2   0    36337.64    34363.73    334.48 o 
   2   2   0      620.53      673.87     11.70 o 
   3   2   0     2235.32     2107.20     24.17 o 
   4   2   0        1.37        3.36      5.19 o 
   5   2   0      266.32      232.39     12.54 o 
   6   2   0     6215.41     6283.83     58.11 o 
   7   2   0     3090.14     3184.66     41.08 o 
   8   2   0       90.57       78.18      9.46 o 
   9   2   0     2915.08     3006.35     49.71 o 
  10   2   0        0.04       -1.63     13.24 o 
  11   2   0      106.00      109.24     26.06 o 
   1   3   0     6109.85     6210.94     56.71 o 
   2   3   0      780.68      737.15      9.64 o 
   3   3   0    20959.21    21886.97    212.27 o 
   4   3   0     6308.93     6446.12     63.30 o 
   5   3   0     8992.76     9216.80     88.44 o 
   6   3   0      481.60      425.31     14.14 o 
   7   3   0     3017.83     2983.93     39.73 o 
   8   3   0        6.02      -10.49      6.99 o 
   9   3   0       79.91       76.41     11.01 o 
  10   3   0     1169.29     1085.99     39.55 o 
  11   3   0      388.92      348.55     26.82 o 
   0   4   0      378.91      388.35      9.10 o 
   1   4   0      281.36      281.57     19.65 o 
   2   4   0    14687.24    14780.51    126.98 o 
   3   4   0      673.20      718.66     13.17 o 
   4   4   0      765.69      814.79     17.92 o 
   5   4   0      604.10      631.82     14.98 o 
   6   4   0     1183.54     1079.17     21.46 o 
   7   4   0       24.56       22.24      7.42 o 
   8   4   0     3720.70     3936.28     58.86 o 
   9   4   0      324.94      345.19     19.20 o 
  10   4   0      889.67      995.02     36.91 o 
  11   4   0        3.29      -12.87     14.32 o 
   1   5   0        1.91        1.19      3.79 o 
   2   5   0    10629.07    11580.58     94.36 o 
   3   5   0      714.10      717.88     12.58 o 
   4   5   0    16822.53    17196.69    154.35 o 
   5   5   0     3981.10     3827.90     50.79 o 
   6   5   0     3955.99     4127.13     49.35 o 
   7   5   0      517.13      492.29     16.77 o 
   8   5   0      136.00      147.42     12.40 o 
   9   5   0        4.78       -1.36     10.84 o 
  10   5   0      834.09      829.86     29.46 o 
  11   5   0       72.23       61.37     22.46 o 
   0   6   0        1.47       -4.54      3.03 o 
   1   6   0     4179.27     4123.19     43.03 o 
   2   6   0     1317.51     1234.04     18.81 o 
   3   6   0      140.80      169.56      9.60 o 
   4   6   0        5.36       -2.85      3.16 o 
   5   6   0     1082.47     1022.73     24.13 o 
   6   6   0      145.30      125.21     10.19 o 
   7   6   0     3337.49     3406.45     45.74 o 
   8   6   0      628.31      661.01     21.23 o 
   9   6   0     1868.46     2016.20     52.74 o 
  10   6   0       14.20       19.54     14.56 o 
  11   6   0      102.57      146.76     56.98 o 
   1   7   0      730.21      724.27     14.22 o 
   2   7   0     1113.30      954.58     17.27 o 
   3   7   0     6485.46     6622.90     59.52 o 
   4   7   0     1797.22     1797.28     26.70 o 
   5   7   0     5789.42     5875.25     63.89 o 
   6   7   0     1968.44     1950.73     36.05 o 
   7   7   0     1891.63     1967.51     38.02 o 
   8   7   0        0.12      -13.14      8.76 o 
   9   7   0       20.51       -3.45     14.03 o 
  10   7   0       41.78       32.55     15.19 o 
   0   8   0    20802.55    20272.33    287.70 o 
   1   8   0     3438.07     3308.76     38.66 o 
   2   8   0      834.65      790.19     19.52 o 
   3   8   0     1740.03     1617.09     25.02 o 
   4   8   0       14.15       14.36      7.40 o 
   5   8   0       91.92       87.12     14.31 o 
   6   8   0     2593.84     2723.00     45.62 o 
   7   8   0      854.80      905.65     32.62 o 
   8   8   0     1665.79     1627.85     44.18 o 
   9   8   0      263.55      296.68     24.41 o 
  10   8   0      293.50      270.75     24.99 o 
   1   9   0     1257.85     1196.28     26.34 o 
   2   9   0     3159.18     3110.75     44.06 o 
   3   9   0     2011.74     1925.47     29.35 o 
   4   9   0     2160.79     2345.48     44.60 o 
   5   9   0      921.32      917.91     25.50 o 
   6   9   0      662.36      659.51     29.89 o 
   7   9   0        1.73      -13.45     12.59 o 
   8   9   0      286.99      258.67     22.98 o 
   9   9   0        1.44      -19.78     13.19 o 
   0  10   0    12585.34    12640.59    193.97 o 
   1  10   0     5675.89     5765.36     72.47 o 
   2  10   0     1984.46     2040.05     42.79 o 
   3  10   0      540.32      543.51     22.68 o 
   4  10   0      276.14      247.15     20.05 o 
   5  10   0      239.96      217.31     15.86 o 
   6  10   0     1431.22     1454.04     34.66 o 
   7  10   0      840.10      850.04     27.80 o 
   8  10   0      138.70      131.54     19.32 o 
   9  10   0      514.94      481.94     31.02 o 
   1  11   0     1477.01     1462.64     31.25 o 
   2  11   0      199.83      203.43     15.42 o 
   3  11   0     2723.64     2771.52     54.46 o 
   4  11   0      312.13      287.88     20.73 o 
   5  11   0     1672.74     1707.40     43.13 o 
   6  11   0        1.20       -2.16     11.00 o 
   7  11   0      106.84       79.46     20.71 o 
   8  11   0       80.92       57.31     17.40 o 
   0  12   0      684.27      669.26     32.70 o 
   1  12   0      669.59      629.45     22.42 o 
   2  12   0     3518.78     3506.30     73.87 o 
   3  12   0      141.89      127.68     16.08 o 
   4  12   0        0.14      -13.95     13.86 o 
   5  12   0      172.66      183.18     46.43 o 
   6  12   0       48.37       23.91     12.84 o 
   7  12   0      204.61      150.61     24.98 o 
   1  13   0       65.12       53.52     12.04 o 
   2  13   0     1228.39     1234.38     37.71 o 
   3  13   0       91.92      103.52     15.55 o 
   4  13   0     1352.00     1410.39     54.83 o 
   5  13   0       44.13       26.52     13.95 o 
   6  13   0      246.37      210.79     27.69 o 
   0  14   0      324.87      257.95     25.56 o 
   1  14   0      946.17      895.29     32.73 o 
   2  14   0      496.08      425.06     26.38 o 
   3  14   0      275.51      294.06     23.46 o 
   4  14   0      322.08      274.52     32.32 o 
   5  14   0       78.74       65.63     16.30 o 
   1  15   0      120.85      116.38     17.89 o 
   2  15   0        9.05       -9.10     13.96 o 
   3  15   0      662.14      687.46     32.29 o 
   1   0   1    40292.89    33539.64   1037.29 o 
   2   0   1    21349.69    19933.00    172.22 o 
   3   0   1        6.32       28.24      6.12 o 
   4   0   1     1008.43      910.78     12.97 o 
   5   0   1     1038.32     1039.80     16.11 o 
   6   0   1      648.14      638.07     15.12 o 
   7   0   1     4398.30     4416.00     45.62 o 
   8   0   1      693.07      669.99     22.21 o 
   9   0   1      957.73      874.86     28.53 o 
  10   0   1      414.00      398.74     26.09 o 
  11   0   1      266.82      180.51     29.29 o 
 -11   1   1      283.04      261.38     31.50 o 
 -10   1   1      482.84      390.60     25.68 o 
  -9   1   1      315.38      265.72     17.10 o 
  -8   1   1      282.98      258.74     13.27 o 
  -7   1   1      230.14      228.41      9.93 o 
  -6   1   1     3028.58     2887.77     31.88 o 
  -5   1   1     4159.88     3964.80     38.54 o 
  -4   1   1     9640.71     9572.21    120.04 o 
  -3   1   1    11397.72    11210.14     98.87 o 
  -2   1   1     7338.16     7470.75     66.31 o 
  -1   1   1     1954.08     2075.70     20.44 o 
   0   1   1    16481.86    14914.26    146.73 o 
   1   1   1     1979.48     2080.69     20.07 o 
   2   1   1     7995.11     8231.65     66.42 o 
   3   1   1    11590.03    11362.04     91.37 o 
   4   1   1     9432.58     9485.60     78.90 o 
   5   1   1     4418.60     4249.54     40.77 o 
   6   1   1     3076.44     3019.89     32.94 o 
   7   1   1      209.01      215.91     11.39 o 
   8   1   1      305.64      307.56     14.38 o 
   9   1   1      320.76      292.31     17.62 o 
  10   1   1      483.58      431.69     26.66 o 
  11   1   1      278.26      228.91     30.69 o 
 -11   2   1      379.36      389.17     27.48 o 
 -10   2   1     1054.52     1077.27     36.88 o 
  -9   2   1      362.04      312.38     19.08 o 
  -8   2   1     2478.00     2519.25     36.97 o 
  -7   2   1     1035.16     1012.61     20.92 o 
  -6   2   1     4985.31     4988.33     48.16 o 
  -5   2   1     4645.10     4707.46     44.22 o 
  -4   2   1      102.94       92.22      8.23 o 
  -3   2   1     5491.27     5347.49     50.43 o 
  -2   2   1     8020.84     7994.75    107.37 o 
  -1   2   1     4249.08     4232.73     32.42 o 
   0   2   1    32309.20    28459.97    432.31 o 
   1   2   1     4328.13     4356.71     39.80 o 
   2   2   1     7988.03     8038.96     72.14 o 
   3   2   1     5467.96     5336.00     51.50 o 
   4   2   1      110.14      117.00      5.17 o 
   5   2   1     4485.73     4497.79     42.52 o 
   6   2   1     4819.00     4840.14     47.06 o 
   7   2   1     1009.86     1005.66     29.15 o 
   8   2   1     2460.44     2491.70     36.85 o 
   9   2   1      336.02      371.07     19.84 o 
  10   2   1      975.74      991.97     35.11 o 
  11   2   1      394.67      411.07     37.32 o 
 -11   3   1      167.56      150.29     20.67 o 
 -10   3   1      181.06      173.60     20.26 o 
  -9   3   1      965.56      914.83     27.92 o 
  -8   3   1      518.99      506.69     17.73 o 
  -7   3   1     1480.88     1479.75     26.04 o 
  -6   3   1     2915.14     2738.06     35.78 o 
  -5   3   1     3006.54     2996.91     35.98 o 
  -4   3   1    12833.89    12836.86    130.69 o 
  -3   3   1     1325.78     1286.71     17.95 o 
  -2   3   1    17119.99    17310.91    164.44 o 
  -1   3   1     1422.52     1482.00     29.68 o 
   0   3   1     5388.00     5312.15     43.71 o 
   1   3   1     1167.70     1208.48     20.01 o 
   2   3   1    17722.29    17870.90    141.14 o 
   3   3   1     1470.04     1396.45     19.61 o 
   4   3   1    12682.90    12675.04    115.22 o 
   5   3   1     3056.78     3066.36     44.36 o 
   6   3   1     3162.22     3103.95     39.29 o 
   7   3   1     1503.07     1504.03     26.56 o 
   8   3   1      481.55      460.06     16.86 o 
   9   3   1      972.50      923.94     24.04 o 
  10   3   1      203.70      220.47     17.56 o 
  11   3   1      170.89      117.68     26.56 o 
 -11   4   1       85.90       97.58     29.69 o 
 -10   4   1      367.64      338.92     25.42 o 
  -9   4   1     2763.57     2821.07     83.97 o 
  -8   4   1       69.84       64.75      9.81 o 
  -7   4   1     1927.38     1925.58     30.88 o 
  -6   4   1      642.25      649.95     16.77 o 
  -5   4   1      885.96      880.30     17.62 o 
  -4   4   1     4386.36     4191.17     50.78 o 
  -3   4   1     5139.24     5242.04     46.21 o 
  -2   4   1     4069.22     4133.02     40.29 o 
  -1   4   1     4785.71     4682.34     44.35 o 
   0   4   1      519.91      522.97      7.55 o 
   1   4   1     5043.68     4979.40     53.53 o 
   2   4   1     3880.05     3908.88     35.29 o 
   3   4   1     5058.61     5150.41     46.69 o 
   4   4   1     4296.68     4131.48     50.82 o 
   5   4   1      916.41      887.29     21.58 o 
   6   4   1      556.18      560.16     15.78 o 
   7   4   1     1719.20     1731.71     29.25 o 
   8   4   1       85.20       82.58     10.37 o 
   9   4   1     2675.28     2797.90     43.13 o 
  10   4   1      359.85      393.91     35.02 o 
  11   4   1       79.48       67.22     24.90 o 
 -11   5   1      356.07      352.49     27.82 o 
 -10   5   1      149.99      139.15     16.15 o 
  -9   5   1      351.46      344.02     27.41 o 
  -8   5   1     1842.36     1762.04     31.80 o 
  -7   5   1     1647.77     1632.37     28.78 o 
  -6   5   1     2482.33     2505.16     34.92 o 
  -5   5   1     4008.38     4101.39     53.13 o 
  -4   5   1     5214.76     5190.84     54.38 o 
  -3   5   1     6232.91     6200.43     54.47 o 
  -2   5   1     6472.84     6864.80     58.56 o 
  -1   5   1      839.24      871.43     12.61 o 
   0   5   1     1258.81     1178.95     13.61 o 
   1   5   1      985.59     1033.99     15.22 o 
   2   5   1     6056.10     6489.09     55.91 o 
   3   5   1     6265.15     6244.71     55.19 o 
   4   5   1     5367.92     5312.92     55.70 o 
   5   5   1     3995.80     4129.60     53.98 o 
   6   5   1     2500.84     2578.00     36.01 o 
   7   5   1     1630.42     1618.31     28.95 o 
   8   5   1     1845.96     1729.75     34.77 o 
   9   5   1      338.23      352.75     20.82 o 
  10   5   1      148.69      128.65     17.49 o 
  11   5   1      355.97      367.53     31.56 o 
 -11   6   1       50.60       47.34     21.41 o 
 -10   6   1      657.54      677.01     39.60 o 
  -9   6   1      562.92      571.16     25.89 o 
  -8   6   1     1974.47     2051.99     74.11 o 
  -7   6   1     1127.22     1166.66     25.58 o 
  -6   6   1     1635.96     1679.10     28.12 o 
  -5   6   1     1808.09     1844.15     36.12 o 
  -4   6   1      329.73      279.76      8.38 o 
  -3   6   1     3924.78     3817.91     40.37 o 
  -2   6   1     2651.50     2627.86     31.11 o 
  -1   6   1     1556.02     1636.85     18.27 o 
   0   6   1     6947.61     6786.48     57.87 o 
   1   6   1     1421.08     1475.55     20.22 o 
   2   6   1     2668.26     2640.40     28.29 o 
   3   6   1     4132.72     4016.07     38.95 o 
   4   6   1      346.06      331.35      9.78 o 
   5   6   1     1828.14     1893.57     48.31 o 
   6   6   1     1733.00     1770.44     33.62 o 
   7   6   1     1187.41     1196.86     25.48 o 
   8   6   1     1977.28     1977.40     37.46 o 
   9   6   1      612.96      641.10     22.56 o 
  10   6   1      692.60      701.00     37.05 o 
  11   6   1       45.94       24.83     18.87 o 
 -10   7   1      295.69      311.84     26.70 o 
  -9   7   1      418.23      378.43     26.09 o 
  -8   7   1      204.20      192.34     18.95 o 
  -7   7   1      833.93      821.12     29.35 o 
  -6   7   1     2678.56     2707.98     43.81 o 
  -5   7   1     1742.86     1738.01     27.73 o 
  -4   7   1     3854.11     3760.41     68.64 o 
  -3   7   1      712.33      641.32     12.36 o 
  -2   7   1     2434.43     2351.74     29.96 o 
  -1   7   1     3150.87     3110.15     35.75 o 
   0   7   1      422.30      440.48     11.01 o 
   1   7   1     3308.09     3238.49     36.69 o 
   2   7   1     2192.20     2077.58     27.54 o 
   3   7   1      796.00      753.04     13.17 o 
   4   7   1     3938.31     3931.18     45.54 o 
   5   7   1     1699.84     1691.98     27.52 o 
   6   7   1     2564.51     2644.06     38.14 o 
   7   7   1      893.48      851.23     25.48 o 
   8   7   1      223.13      243.82     31.46 o 
   9   7   1      405.06      368.77     25.55 o 
  10   7   1      296.59      289.11     29.79 o 
 -10   8   1       15.14        5.79     15.06 o 
  -9   8   1      336.66      331.18     25.28 o 
  -8   8   1      251.00      225.77     29.88 o 
  -7   8   1     2572.03     2766.69     48.34 o 
  -6   8   1     1969.40     1951.38     37.26 o 
  -5   8   1      425.91      419.02     17.95 o 
  -4   8   1     1390.93     1394.44     30.53 o 
  -3   8   1      402.26      407.39     14.71 o 
  -2   8   1     1582.23     1534.78     23.82 o 
  -1   8   1     9511.49     9511.95     91.00 o 
   0   8   1      606.95      594.16     18.08 o 
   1   8   1     9465.44     9277.73     88.94 o 
   2   8   1     1538.05     1561.89     27.29 o 
   3   8   1      422.45      406.98     20.63 o 
   4   8   1     1474.65     1505.34     29.99 o 
   5   8   1      454.50      460.61     18.89 o 
   6   8   1     1931.03     1946.03     37.66 o 
   7   8   1     2556.47     2742.83     47.89 o 
   8   8   1      228.97      196.72     16.76 o 
   9   8   1      355.58      351.95     26.49 o 
  10   8   1       19.49       21.86     19.49 o 
  -9   9   1      181.08      164.16     21.10 o 
  -8   9   1      184.84      134.44     19.23 o 
  -7   9   1       62.90       79.37     15.69 o 
  -6   9   1      567.41      530.34     21.66 o 
  -5   9   1     3042.86     3060.46     48.62 o 
  -4   9   1      946.59      917.96     26.68 o 
  -3   9   1     3337.08     3410.85     42.60 o 
  -2   9   1     1091.08     1125.58     24.03 o 
  -1   9   1     1563.92     1553.97     29.32 o 
   0   9   1     5362.12     5516.14     68.12 o 
   1   9   1     1561.35     1551.21     29.08 o 
   2   9   1     1150.04     1211.38     24.85 o 
   3   9   1     3227.18     3341.84     41.76 o 
   4   9   1      885.20      888.91     24.38 o 
   5   9   1     3015.55     3022.40     48.55 o 
   6   9   1      577.46      550.86     21.92 o 
   7   9   1       51.28       46.98     11.70 o 
   8   9   1      175.26      164.90     16.21 o 
   9   9   1      190.30      137.13     20.37 o 
  -9  10   1       89.05       94.56     19.40 o 
  -8  10   1      628.61      640.91     31.91 o 
  -7  10   1      651.73      649.63     32.75 o 
  -6  10   1      297.11      316.24     18.86 o 
  -5  10   1      622.44      625.12     22.66 o 
  -4  10   1       52.17       31.02      9.70 o 
  -3  10   1     1053.62     1036.40     30.35 o 
  -2  10   1     2940.31     2967.64     64.56 o 
  -1  10   1     1885.33     1980.73     35.58 o 
   0  10   1     2475.11     2448.35     41.78 o 
   1  10   1     1843.02     1929.75     34.82 o 
   2  10   1     3062.06     3033.42     54.47 o 
   3  10   1     1089.15     1068.78     30.47 o 
   4  10   1       69.17       42.34     10.14 o 
   5  10   1      618.05      618.72     23.06 o 
   6  10   1      292.46      277.87     18.03 o 
   7  10   1      638.32      702.58     41.91 o 
   8  10   1      680.56      636.27     40.64 o 
   9  10   1       75.85       42.04     17.04 o 
  -8  11   1       53.94        8.65     17.87 o 
  -7  11   1      150.42      142.91     23.39 o 
  -6  11   1      479.69      484.74     26.82 o 
  -5  11   1       27.44       15.85     11.83 o 
  -4  11   1     2388.30     2450.25     65.14 o 
  -3  11   1      733.04      771.54     28.67 o 
  -2  11   1     2643.00     2583.69     51.49 o 
  -1  11   1      726.37      725.37     22.59 o 
   0  11   1       44.74       26.29      8.94 o 
   1  11   1      672.53      680.67     21.91 o 
   2  11   1     2777.95     2716.02     45.19 o 
   3  11   1      730.51      820.36     30.94 o 
   4  11   1     2368.82     2404.10     86.15 o 
   5  11   1       18.88       14.38     11.45 o 
   6  11   1      504.96      469.10     56.43 o 
   7  11   1      147.53      144.91     17.85 o 
   8  11   1       52.19       27.44     16.33 o 
  -7  12   1      290.30      270.54     33.26 o 
  -6  12   1      280.22      247.08     27.62 o 
  -5  12   1      428.58      388.17     24.69 o 
  -4  12   1      432.56      393.50     30.82 o 
  -3  12   1      720.01      706.50     28.27 o 
  -2  12   1      800.42      835.73     29.71 o 
  -1  12   1     1613.59     1555.02     33.55 o 
   0  12   1      471.65      475.89     20.98 o 
   1  12   1     1630.16     1613.37     35.27 o 
   2  12   1      828.62      849.37     30.00 o 
   3  12   1      695.41      642.78     26.92 o 
   4  12   1      411.13      415.29     39.93 o 
   5  12   1      431.21      356.47     42.22 o 
   6  12   1      243.65      233.73     30.87 o 
   7  12   1      268.70      235.14     28.80 o 
  -6  13   1       28.75       21.80     18.10 o 
  -5  13   1      468.31      512.24     43.85 o 
  -4  13   1       52.79       79.54     19.39 o 
  -3  13   1     1307.17     1281.58     38.50 o 
  -2  13   1     1327.77     1320.29     38.19 o 
  -1  13   1      493.50      490.92     28.54 o 
   0  13   1      651.01      614.63     23.17 o 
   1  13   1      520.40      487.45     22.20 o 
   2  13   1     1285.61     1228.72     37.48 o 
   3  13   1     1347.51     1335.80     39.48 o 
   4  13   1       54.00       77.22     15.86 o 
   5  13   1      486.40      482.73     28.51 o 
   6  13   1       28.25       22.22     20.68 o 
  -5  14   1      237.53      229.51     28.16 o 
  -4  14   1      227.18      205.79     20.86 o 
  -3  14   1      281.77      267.59     22.94 o 
  -2  14   1      387.61      346.65     24.28 o 
  -1  14   1      509.22      515.48     27.28 o 
   0  14   1      417.86      400.79     21.92 o 
   1  14   1      514.02      492.13     32.78 o 
   2  14   1      388.39      401.61     26.22 o 
   3  14   1      286.48      272.58     22.49 o 
   4  14   1      212.27      201.75     29.21 o 
   5  14   1      233.29      269.24     23.73 o 
  -3  15   1       27.26       39.92     20.90 o 
  -2  15   1      394.14      407.38     27.62 o 
  -1  15   1      192.69      165.64     19.58 o 
   0  15   1       11.46      -12.65     10.53 o 
   1  15   1      215.79      190.93     21.23 o 
   2  15   1      354.93      334.59     25.37 o 
   3  15   1       27.04       31.88     15.17 o 
   0   0   2     2673.05     2549.17     30.12 o 
   1   0   2     2515.18     2631.32     22.43 o 
   2   0   2     1796.70     2028.86     21.63 o 
   3   0   2     3364.80     3275.59     30.32 o 
   4   0   2     4130.90     4084.43     42.03 o 
   5   0   2     6061.13     5810.58     58.26 o 
   6   0   2      988.91     1015.42     19.70 o 
   7   0   2       57.23       67.07      7.16 o 
   8   0   2     1262.21     1266.18     28.89 o 
   9   0   2      348.94      306.31     23.27 o 
  10   0   2       65.28       56.05     15.56 o 
  11   0   2      987.02     1003.42     38.86 o 
 -11   1   2      369.19      382.97     27.79 o 
 -10   1   2      437.06      449.57     27.67 o 
  -9   1   2      463.39      400.28     24.39 o 
  -8   1   2     1175.85     1081.11     50.37 o 
  -7   1   2     5391.78     5482.94     59.54 o 
  -6   1   2     1289.25     1353.05     21.84 o 
  -5   1   2     1884.40     1911.58     25.06 o 
  -4   1   2    10753.42    11000.12     90.60 o 
  -3   1   2     8565.10     8467.45     69.75 o 
  -2   1   2    21619.87    20757.06    160.60 o 
  -1   1   2    31158.88    29305.61    451.06 o 
   0   1   2    14311.95    13817.51    135.26 o 
   1   1   2    30982.78    28727.95    615.03 o 
   2   1   2    21121.16    20123.61    223.20 o 
   3   1   2     8556.04     8527.08     70.31 o 
   4   1   2    10847.24    11101.47     91.42 o 
   5   1   2     1786.29     1821.38     25.20 o 
   6   1   2     1288.40     1351.68     19.57 o 
   7   1   2     5409.95     5463.62     60.46 o 
   8   1   2     1182.08     1220.03     24.51 o 
   9   1   2      416.74      421.67     19.77 o 
  10   1   2      431.88      376.13     24.98 o 
  11   1   2      350.57      368.81     41.31 o 
 -11   2   2       45.88       13.38     15.38 o 
 -10   2   2      475.26      510.66     29.49 o 
  -9   2   2      780.26      698.56     48.69 o 
  -8   2   2      105.39       82.89     11.44 o 
  -7   2   2      406.73      367.63     34.22 o 
  -6   2   2     4533.91     4417.99     47.66 o 
  -5   2   2     1356.79     1287.46     17.48 o 
  -4   2   2    16535.77    16876.14    135.18 o 
  -3   2   2     1018.31      995.06     13.91 o 
  -2   2   2    11720.30    11869.32    130.89 o 
  -1   2   2     1303.60     1254.24     16.01 o 
   0   2   2      422.16      473.74      9.98 o 
   1   2   2     1099.63     1061.68     11.65 o 
   2   2   2    12488.91    12957.26    127.06 o 
   3   2   2      953.64      923.88     14.36 o 
   4   2   2    16500.16    16818.19    135.57 o 
   5   2   2     1308.46     1222.44     16.78 o 
   6   2   2     4466.79     4399.62     43.72 o 
   7   2   2      411.57      420.24     14.79 o 
   8   2   2      104.13       96.51     10.20 o 
   9   2   2      731.66      688.93     40.36 o 
  10   2   2      467.84      470.89     27.97 o 
  11   2   2       41.25       34.39     22.20 o 
 -11   3   2      111.49      115.53     19.64 o 
 -10   3   2      532.73      521.73     28.67 o 
  -9   3   2     1642.46     1620.75     36.09 o 
  -8   3   2     1754.90     1715.51     29.84 o 
  -7   3   2       70.63       51.90      9.94 o 
  -6   3   2     5390.82     5394.49     58.53 o 
  -5   3   2     1248.22     1319.03     25.20 o 
  -4   3   2     1976.82     2114.36     22.90 o 
  -3   3   2     4202.17     4254.59     37.35 o 
  -2   3   2     3982.73     3957.36     34.90 o 
  -1   3   2    10985.08    10935.08     87.35 o 
   0   3   2     2624.21     2531.40     23.09 o 
   1   3   2    11132.36    11187.15    109.76 o 
   2   3   2     3650.00     3601.21     32.71 o 
   3   3   2     4431.73     4507.07     45.73 o 
   4   3   2     1946.25     2055.01     26.61 o 
   5   3   2     1115.21     1192.57     20.38 o 
   6   3   2     5209.28     5205.51     57.47 o 
   7   3   2       62.94       56.86     11.54 o 
   8   3   2     1799.17     1800.33     31.26 o 
   9   3   2     1615.45     1642.04     41.45 o 
  10   3   2      497.86      526.04     23.68 o 
  11   3   2      100.54       99.99     25.74 o 
 -11   4   2      381.97      338.60     26.61 o 
 -10   4   2      353.94      332.94     25.46 o 
  -9   4   2      480.90      444.04     22.20 o 
  -8   4   2      441.30      401.99     20.42 o 
  -7   4   2      469.53      461.51     16.02 o 
  -6   4   2     1571.67     1618.57     26.07 o 
  -5   4   2     6519.86     6721.75     68.29 o 
  -4   4   2     3257.16     3021.17     38.04 o 
  -3   4   2    29445.40    29299.55    252.46 o 
  -2   4   2     6653.80     7052.88     58.86 o 
  -1   4   2     4986.04     5001.07     42.62 o 
   0   4   2     3249.34     2878.23     29.89 o 
   1   4   2     5304.89     5309.87     50.53 o 
   2   4   2     6729.35     7078.94     60.34 o 
   3   4   2    30115.79    30667.06    263.78 o 
   4   4   2     3164.19     3008.25     35.56 o 
   5   4   2     6417.50     6703.50     68.79 o 
   6   4   2     1553.59     1602.41     26.63 o 
   7   4   2      442.64      460.01     16.48 o 
   8   4   2      427.51      428.05     16.99 o 
   9   4   2      477.63      468.29     19.15 o 
  10   4   2      337.70      325.92     20.45 o 
  11   4   2      379.21      343.78     35.63 o 
 -11   5   2       22.17        0.14     20.53 o 
 -10   5   2      171.76      183.28     17.51 o 
  -9   5   2     1821.64     1888.33     56.99 o 
  -8   5   2      667.49      629.50     23.35 o 
  -7   5   2     1126.60     1183.57     24.16 o 
  -6   5   2     1237.05     1155.42     37.18 o 
  -5   5   2     3019.38     3052.85     54.33 o 
  -4   5   2      627.24      632.71     16.76 o 
  -3   5   2     3682.38     3785.31     48.78 o 
  -2   5   2     1004.83      990.50     18.52 o 
  -1   5   2     6314.70     6275.64     53.85 o 
   0   5   2     3651.83     3567.17     32.77 o 
   1   5   2     6362.40     6343.71     60.41 o 
   2   5   2     1077.80     1027.59     15.98 o 
   3   5   2     3546.32     3756.79     36.47 o 
   4   5   2      557.75      599.87     14.36 o 
   5   5   2     3081.85     3141.54     39.17 o 
   6   5   2     1218.22     1202.53     23.21 o 
   7   5   2     1164.30     1176.54     24.50 o 
   8   5   2      649.24      562.37     21.24 o 
   9   5   2     1836.17     1907.79     46.43 o 
  10   5   2      180.15      197.79     17.76 o 
  11   5   2       27.02      -14.60     21.78 o 
 -11   6   2       67.17       71.41     27.26 o 
 -10   6   2      172.32      143.72     18.98 o 
  -9   6   2      524.22      512.12     32.87 o 
  -8   6   2      266.81      288.50     18.49 o 
  -7   6   2      621.18      560.90     35.77 o 
  -6   6   2     2627.82     2776.42     43.73 o 
  -5   6   2       49.18       31.97      5.75 o 
  -4   6   2     9809.33    10063.72     85.56 o 
  -3   6   2     7843.84     7945.14     75.06 o 
  -2   6   2     6558.01     6736.59     65.92 o 
  -1   6   2     6797.83     7000.01     60.39 o 
   0   6   2     1542.85     1627.09     20.75 o 
   1   6   2     6756.99     6881.00     66.33 o 
   2   6   2     6201.96     6303.16     62.19 o 
   3   6   2     7758.02     7933.03     64.18 o 
   4   6   2     9969.14    10339.14     88.65 o 
   5   6   2       31.99       24.29      6.53 o 
   6   6   2     2624.45     2752.82     61.15 o 
   7   6   2      616.32      609.43     19.69 o 
   8   6   2      286.92      293.13     16.02 o 
   9   6   2      552.58      522.07     20.93 o 
  10   6   2      179.85      186.73     20.90 o 
  11   6   2       65.31       63.56     37.60 o 
 -10   7   2      408.51      436.65     29.21 o 
  -9   7   2      112.38      102.06     17.27 o 
  -8   7   2     1487.76     1639.15     44.55 o 
  -7   7   2     1354.07     1314.42     37.24 o 
  -6   7   2     2689.85     2784.96     53.23 o 
  -5   7   2      808.58      835.04     18.76 o 
  -4   7   2      209.51      220.57     13.73 o 
  -3   7   2     1056.58     1050.44     16.22 o 
  -2   7   2     3346.84     3194.27     47.90 o 
  -1   7   2      564.10      600.36     10.71 o 
   0   7   2     9332.05     9170.95     77.41 o 
   1   7   2      619.82      664.11     14.35 o 
   2   7   2     3357.19     3221.64     65.92 o 
   3   7   2      940.65      952.52     14.14 o 
   4   7   2      201.59      201.53      8.28 o 
   5   7   2      842.00      881.79     23.17 o 
   6   7   2     2791.35     2937.35     41.01 o 
   7   7   2     1309.87     1345.37     40.46 o 
   8   7   2     1480.93     1537.57     43.81 o 
   9   7   2       95.42       90.46     13.97 o 
  10   7   2      439.43      476.20     28.84 o 
 -10   8   2      114.81      121.86     19.89 o 
  -9   8   2       79.24       59.85     16.12 o 
  -8   8   2      419.94      374.70     25.16 o 
  -7   8   2      431.20      423.72     25.34 o 
  -6   8   2      157.61      156.76     13.26 o 
  -5   8   2     4077.92     4263.60     58.52 o 
  -4   8   2      906.90      912.21     22.78 o 
  -3   8   2     1860.77     1836.29     34.55 o 
  -2   8   2     1435.81     1382.44     22.47 o 
  -1   8   2     2901.32     2854.08     34.92 o 
   0   8   2     2641.46     2564.11     31.67 o 
   1   8   2     2727.33     2635.60     33.02 o 
   2   8   2     1395.44     1401.85     29.40 o 
   3   8   2     1898.58     1813.44     26.80 o 
   4   8   2      970.06     1004.48     24.29 o 
   5   8   2     4122.60     4302.83     60.13 o 
   6   8   2      114.44      109.58     12.40 o 
   7   8   2      390.80      395.39     20.57 o 
   8   8   2      410.27      387.91     21.60 o 
   9   8   2       87.88       62.14     16.74 o 
  10   8   2      114.60      102.52     18.89 o 
  -9   9   2      222.60      203.27     27.63 o 
  -8   9   2      331.95      305.81     24.55 o 
  -7   9   2     2436.79     2544.21     55.72 o 
  -6   9   2      195.21      199.72     15.18 o 
  -5   9   2      147.09      144.39     12.97 o 
  -4   9   2     2551.88     2539.66     49.34 o 
  -3   9   2     1423.40     1459.82     27.87 o 
  -2   9   2     1699.60     1678.69     32.56 o 
  -1   9   2     7283.83     7345.27     85.63 o 
   0   9   2       42.91       45.61      9.35 o 
   1   9   2     7232.02     7262.32     73.81 o 
   2   9   2     1630.99     1648.83     29.39 o 
   3   9   2     1400.58     1458.24     24.82 o 
   4   9   2     2497.03     2522.64     41.85 o 
   5   9   2      126.97      146.11     13.20 o 
   6   9   2      229.65      237.73     16.76 o 
   7   9   2     2555.40     2678.11     48.30 o 
   8   9   2      354.39      354.46     21.11 o 
   9   9   2      238.56      190.28     26.25 o 
  -9  10   2       74.62       58.69     17.96 o 
  -8  10   2       46.77       58.73     16.53 o 
  -7  10   2      423.09      423.38     27.00 o 
  -6  10   2     1195.94     1199.16     43.57 o 
  -5  10   2      817.79      860.52     29.45 o 
  -4  10   2     2728.35     2592.72     94.00 o 
  -3  10   2      147.97      122.73     17.87 o 
  -2  10   2     1904.36     1909.81     41.52 o 
  -1  10   2     1249.53     1197.37     33.86 o 
   0  10   2     1007.55      961.40     24.19 o 
   1  10   2     1272.98     1277.79     27.65 o 
   2  10   2     1887.94     1887.61     34.25 o 
   3  10   2      161.10      178.95     15.30 o 
   4  10   2     2678.25     2603.63     43.94 o 
   5  10   2      849.98      925.70     26.70 o 
   6  10   2     1147.59     1162.48     31.24 o 
   7  10   2      463.55      437.78     22.90 o 
   8  10   2       42.56       47.40     13.27 o 
   9  10   2       78.23       55.85     17.46 o 
  -8  11   2      710.07      659.11     44.08 o 
  -7  11   2       97.29       88.48     20.73 o 
  -6  11   2      393.55      391.01     31.41 o 
  -5  11   2      539.27      582.34     26.56 o 
  -4  11   2       54.65       48.52     16.17 o 
  -3  11   2     1385.58     1304.64     35.98 o 
  -2  11   2     2415.80     2399.56     49.32 o 
  -1  11   2     1192.20     1145.84     27.66 o 
   0  11   2     1171.13     1141.87     28.70 o 
   1  11   2     1134.74     1118.26     27.40 o 
   2  11   2     2349.39     2325.22     44.66 o 
   3  11   2     1380.82     1301.96     35.28 o 
   4  11   2       51.31       45.99     13.61 o 
   5  11   2      524.30      547.40     26.68 o 
   6  11   2      388.57      381.59     24.59 o 
   7  11   2      110.25      113.01     14.77 o 
   8  11   2      703.07      687.14     36.79 o 
  -7  12   2      102.37      111.68     22.49 o 
  -6  12   2      554.55      626.81     38.00 o 
  -5  12   2      462.76      503.82     27.08 o 
  -4  12   2      955.32      924.21     40.57 o 
  -3  12   2     1729.80     1737.71     43.72 o 
  -2  12   2      555.27      560.00     25.79 o 
  -1  12   2      437.06      427.96     19.10 o 
   0  12   2       11.38       -0.44      8.80 o 
   1  12   2      466.94      464.25     20.56 o 
   2  12   2      593.34      549.85     25.73 o 
   3  12   2     1729.37     1798.75     43.83 o 
   4  12   2      942.68      942.12     33.11 o 
   5  12   2      422.56      391.80     40.18 o 
   6  12   2      556.27      557.49     46.04 o 
   7  12   2      103.71       86.73     16.50 o 
  -6  13   2      242.74      260.16     35.38 o 
  -5  13   2      430.86      445.16     65.68 o 
  -4  13   2      103.83       74.92     19.47 o 
  -3  13   2      447.89      383.13     30.82 o 
  -2  13   2      255.56      245.45     21.72 o 
  -1  13   2     1870.91     1859.13     38.99 o 
   0  13   2      500.81      461.98     21.51 o 
   1  13   2     1867.17     1841.25     38.67 o 
   2  13   2      262.01      229.85     20.03 o 
   3  13   2      467.79      463.93     26.67 o 
   4  13   2      111.88      107.27     17.00 o 
   5  13   2      412.93      394.16     26.17 o 
   6  13   2      234.40      233.62     22.61 o 
  -5  14   2      222.24      229.29     28.97 o 
  -4  14   2      416.15      463.34     50.72 o 
  -3  14   2      978.60     1089.19     46.59 o 
  -2  14   2      386.22      411.58     26.25 o 
  -1  14   2       49.45       61.14     15.05 o 
   0  14   2      561.50      512.21     23.56 o 
   1  14   2       50.91       59.54     14.99 o 
   2  14   2      403.92      367.01     25.02 o 
   3  14   2      983.48     1028.30     40.44 o 
   4  14   2      449.67      480.13     29.30 o 
   5  14   2      220.77      242.14     23.36 o 
  -3  15   2       95.61      123.46     23.88 o 
  -2  15   2      304.06      296.49     24.14 o 
  -1  15   2       40.12       25.16     23.52 o 
   0  15   2      922.25      887.16     29.61 o 
   1  15   2       40.30       27.35     14.14 o 
   2  15   2      321.61      294.72     25.10 o 
   3  15   2       86.24       67.04     16.86 o 
   1   0   3     4126.97     4316.06     44.85 o 
   2   0   3      821.11      893.18     10.69 o 
   3   0   3     1864.09     1941.73     20.27 o 
   4   0   3    13641.60    13592.46    110.60 o 
   5   0   3      201.15      200.01      7.71 o 
   6   0   3     7277.54     7421.72     67.26 o 
   7   0   3      927.70      875.44     19.26 o 
   8   0   3      272.68      261.27     19.24 o 
   9   0   3      166.36      138.13     17.55 o 
  10   0   3      314.90      289.31     23.53 o 
  11   0   3      148.44      114.07     19.19 o 
 -11   1   3       92.87      100.39     18.98 o 
 -10   1   3      579.42      619.87     29.77 o 
  -9   1   3     1979.67     1960.13     47.14 o 
  -8   1   3     2774.92     2892.57     40.04 o 
  -7   1   3     2399.49     2372.11     29.76 o 
  -6   1   3     3257.15     3290.49     35.44 o 
  -5   1   3     2221.59     2128.58     24.75 o 
  -4   1   3      173.51      184.05      6.47 o 
  -3   1   3     3717.67     3993.83     36.04 o 
  -2   1   3     4237.33     4282.41     36.64 o 
  -1   1   3    16564.71    16582.08    141.24 o 
   0   1   3    39617.30    37117.64    939.81 o 
   1   1   3    16787.24    16986.46    145.42 o 
   2   1   3     4676.24     4748.35     44.96 o 
   3   1   3     3469.35     3728.92     42.18 o 
   4   1   3      183.66      200.49     13.26 o 
   5   1   3     2164.46     2065.44     26.69 o 
   6   1   3     3281.00     3339.64     39.47 o 
   7   1   3     2518.73     2563.63     35.56 o 
   8   1   3     2758.89     2752.22     39.08 o 
   9   1   3     1959.61     1947.95     46.75 o 
  10   1   3      579.24      594.53     29.99 o 
  11   1   3      102.88       76.58     17.73 o 
 -11   2   3      673.42      712.66     33.90 o 
 -10   2   3      136.67       74.58     16.78 o 
  -9   2   3      368.81      366.71     24.34 o 
  -8   2   3       17.69      -11.54      8.71 o 
  -7   2   3     2494.56     2477.78     34.87 o 
  -6   2   3       24.33       15.19      4.97 o 
  -5   2   3    10979.94    10928.84     92.19 o 
  -4   2   3      404.46      406.23      8.85 o 
  -3   2   3    19773.46    19507.31    153.84 o 
  -2   2   3      401.49      413.68      6.72 o 
  -1   2   3     4341.93     4329.57     45.54 o 
   0   2   3     9582.71    10001.13     87.52 o 
   1   2   3     4537.13     4585.51     36.00 o 
   2   2   3      451.54      490.68     14.84 o 
   3   2   3    20333.01    20285.78    197.28 o 
   4   2   3      427.62      422.12     11.35 o 
   5   2   3    10733.73    10736.91     91.01 o 
   6   2   3       17.95       27.06     13.83 o 
   7   2   3     2617.29     2596.42     36.42 o 
   8   2   3       21.92       -1.46      7.29 o 
   9   2   3      409.34      369.56     19.56 o 
  10   2   3      132.00      106.90     17.12 o 
  11   2   3      635.37      611.11     43.74 o 
 -11   3   3      136.37      117.71     19.28 o 
 -10   3   3      251.69      222.93     29.51 o 
  -9   3   3     1678.45     1675.60     36.55 o 
  -8   3   3     1716.67     1771.42     35.80 o 
  -7   3   3     1847.38     1871.52     29.54 o 
  -6   3   3     1871.09     1763.47     26.93 o 
  -5   3   3     1591.76     1624.61     22.11 o 
  -4   3   3     1080.44     1114.98     13.13 o 
  -3   3   3     9765.74     9835.56     98.84 o 
  -2   3   3     2012.56     1999.52     20.45 o 
  -1   3   3    10639.16    10747.28     94.17 o 
   0   3   3     2128.81     2167.29     20.98 o 
   1   3   3    10505.42    10676.79     85.69 o 
   2   3   3     1842.26     1812.72     19.14 o 
   3   3   3     9469.64     9719.93    100.66 o 
   4   3   3     1118.01     1155.15     25.43 o 
   5   3   3     1461.38     1523.02     23.67 o 
   6   3   3     1764.94     1714.80     27.14 o 
   7   3   3     1793.48     1867.45     31.15 o 
   8   3   3     1601.25     1618.01     29.55 o 
   9   3   3     1590.30     1605.56     31.27 o 
  10   3   3      245.40      217.36     20.96 o 
  11   3   3      126.73      150.06     20.51 o 
 -11   4   3      167.85      174.36     22.00 o 
 -10   4   3      798.60      796.46     33.93 o 
  -9   4   3      435.12      407.92     21.57 o 
  -8   4   3      277.76      263.23     17.22 o 
  -7   4   3        5.75       -4.99      8.34 o 
  -6   4   3     3210.70     3203.48     40.29 o 
  -5   4   3     2384.20     2441.12     27.25 o 
  -4   4   3    14474.44    14478.75    116.82 o 
  -3   4   3      739.37      787.61     15.09 o 
  -2   4   3    16337.51    15781.57    125.30 o 
  -1   4   3     1901.51     1940.91     19.96 o 
   0   4   3     2331.04     2381.24     23.36 o 
   1   4   3     1954.05     2012.23     23.23 o 
   2   4   3    16618.38    16255.98    130.05 o 
   3   4   3      749.43      834.95     22.18 o 
   4   4   3    14616.50    15081.79    136.83 o 
   5   4   3     2287.60     2341.50     34.00 o 
   6   4   3     3151.68     3199.20     41.03 o 
   7   4   3        8.27       -3.26      6.45 o 
   8   4   3      284.94      277.60     14.83 o 
   9   4   3      426.30      415.28     18.33 o 
  10   4   3      776.59      841.50     34.05 o 
  11   4   3      160.09      134.26     26.84 o 
 -11   5   3       96.08       63.79     28.59 o 
 -10   5   3      569.93      578.62     54.64 o 
  -9   5   3      269.11      293.30     19.39 o 
  -8   5   3     1533.21     1565.72     34.83 o 
  -7   5   3      831.44      843.59     24.22 o 
  -6   5   3      783.66      766.50     18.06 o 
  -5   5   3      351.24      333.39     13.18 o 
  -4   5   3        3.89       -1.55      3.79 o 
  -3   5   3     3566.59     3455.52     37.04 o 
  -2   5   3     6711.93     6602.70     56.50 o 
  -1   5   3     8513.68     8424.34     76.88 o 
   0   5   3    23848.07    23293.39    199.50 o 
   1   5   3     8265.11     8197.01     76.28 o 
   2   5   3     6503.24     6291.20     60.85 o 
   3   5   3     3700.42     3670.51     40.24 o 
   4   5   3        3.08        7.02      6.19 o 
   5   5   3      373.50      358.17     12.82 o 
   6   5   3      760.30      795.25     37.02 o 
   7   5   3      893.14      908.53     22.02 o 
   8   5   3     1605.16     1656.39     31.19 o 
   9   5   3      294.89      301.66     16.77 o 
  10   5   3      579.72      649.32     23.45 o 
  11   5   3       85.36       84.33     28.91 o 
 -10   6   3       98.71       84.52     17.35 o 
  -9   6   3      462.21      443.71     26.58 o 
  -8   6   3       61.44       46.26     13.83 o 
  -7   6   3      394.91      395.00     19.29 o 
  -6   6   3      827.17      841.63     19.39 o 
  -5   6   3     5516.06     5487.55     59.20 o 
  -4   6   3     1865.34     1770.79     38.00 o 
  -3   6   3     7976.75     7923.56     75.14 o 
  -2   6   3     5359.08     5731.31     46.99 o 
  -1   6   3     1650.57     1497.32     18.34 o 
   0   6   3       50.79       55.21      4.02 o 
   1   6   3     1577.77     1419.70     20.32 o 
   2   6   3     5244.97     5592.76     63.72 o 
   3   6   3     7962.60     7977.58     64.69 o 
   4   6   3     1780.09     1753.46     35.52 o 
   5   6   3     5811.67     5927.77     69.53 o 
   6   6   3      803.77      828.29     20.38 o 
   7   6   3      347.35      333.03     15.73 o 
   8   6   3       55.96       35.12      9.86 o 
   9   6   3      453.10      414.41     19.50 o 
  10   6   3       97.67      100.84     18.50 o 
 -10   7   3      104.10       65.90     17.41 o 
  -9   7   3      998.25     1010.32     35.94 o 
  -8   7   3      254.38      231.04     20.40 o 
  -7   7   3     2635.57     2606.50     53.41 o 
  -6   7   3      158.02      154.17     20.67 o 
  -5   7   3     1107.10     1013.74     42.39 o 
  -4   7   3      512.47      517.24     15.19 o 
  -3   7   3      989.29      973.18     15.84 o 
  -2   7   3     1644.44     1579.85     28.67 o 
  -1   7   3    11552.51    11233.99     94.07 o 
   0   7   3     4457.33     4420.96     49.67 o 
   1   7   3    11495.65    11236.45    104.36 o 
   2   7   3     1561.81     1497.16     25.71 o 
   3   7   3     1111.53     1113.08     15.67 o 
   4   7   3      519.21      525.58     12.19 o 
   5   7   3     1173.43     1216.15     25.08 o 
   6   7   3      129.36      145.97     11.41 o 
   7   7   3     2710.35     2819.78     55.03 o 
   8   7   3      235.65      232.36     17.16 o 
   9   7   3     1061.92     1176.21     32.72 o 
  10   7   3       94.54       81.98     17.63 o 
 -10   8   3      457.67      482.27     54.47 o 
  -9   8   3       50.83       20.23     14.88 o 
  -8   8   3       29.32       11.12     13.02 o 
  -7   8   3      509.48      520.62     26.51 o 
  -6   8   3     1112.47     1080.20     39.59 o 
  -5   8   3      448.54      426.13     25.11 o 
  -4   8   3     3170.79     3198.43     46.39 o 
  -3   8   3     1778.37     1763.61     29.60 o 
  -2   8   3     2070.78     2034.75     42.34 o 
  -1   8   3      238.54      213.32      7.87 o 
   0   8   3      339.30      326.51     10.85 o 
   1   8   3      236.49      225.56      9.96 o 
   2   8   3     2070.35     2014.48     32.00 o 
   3   8   3     1785.55     1788.46     24.61 o 
   4   8   3     3185.80     3202.72     47.68 o 
   5   8   3      471.92      478.53     31.19 o 
   6   8   3     1091.08     1073.23     28.25 o 
   7   8   3      515.04      485.33     21.47 o 
   8   8   3       28.86       30.08     11.59 o 
   9   8   3       42.36       40.95     12.54 o 
  10   8   3      451.35      431.60     31.93 o 
  -9   9   3       95.92       94.52     18.51 o 
  -8   9   3     1743.69     1763.44     47.73 o 
  -7   9   3      225.56      239.02     20.74 o 
  -6   9   3     1802.97     1810.96     87.93 o 
  -5   9   3      208.25      221.36     14.70 o 
  -4   9   3       26.58       18.30     13.21 o 
  -3   9   3      940.55      875.04     29.12 o 
  -2   9   3     2608.10     2681.67     51.15 o 
  -1   9   3      479.07      445.20     16.71 o 
   0   9   3     6798.14     6866.38     81.20 o 
   1   9   3      499.46      461.26     13.49 o 
   2   9   3     2539.84     2585.37     34.71 o 
   3   9   3      886.57      825.49     18.73 o 
   4   9   3       23.89       28.27      9.00 o 
   5   9   3      190.71      204.67     15.10 o 
   6   9   3     1824.00     1866.95     46.24 o 
   7   9   3      254.74      285.21     18.85 o 
   8   9   3     1730.20     1779.91     40.03 o 
   9   9   3       99.10      114.63     15.85 o 
  -9  10   3       90.83       50.34     20.84 o 
  -8  10   3       61.41       59.02     33.05 o 
  -7  10   3      265.81      268.68     22.50 o 
  -6  10   3      420.39      365.90     31.89 o 
  -5  10   3     2873.47     2881.70     51.45 o 
  -4  10   3      873.86      885.65     36.99 o 
  -3  10   3     1878.00     1949.83     53.37 o 
  -2  10   3      589.86      566.24     22.89 o 
  -1  10   3     1065.83     1012.02     25.12 o 
   0  10   3       90.28       89.74     10.16 o 
   1  10   3     1014.37     1005.28     24.68 o 
   2  10   3      629.34      619.31     20.07 o 
   3  10   3     1958.80     2045.10     36.05 o 
   4  10   3      896.92      860.16     25.00 o 
   5  10   3     2798.04     2785.73     56.63 o 
   6  10   3      430.75      464.49     22.26 o 
   7  10   3      283.88      298.79     19.67 o 
   8  10   3       68.68       54.44     13.38 o 
   9  10   3      101.54      104.29     19.93 o 
  -8  11   3       43.61       80.63     21.60 o 
  -7  11   3     1198.56     1198.89     66.61 o 
  -6  11   3       52.82       34.93     17.11 o 
  -5  11   3      651.31      646.81     38.74 o 
  -4  11   3       53.24       56.14     20.17 o 
  -3  11   3      499.50      517.61     30.80 o 
  -2  11   3      138.93      149.88     12.97 o 
  -1  11   3     2117.86     2187.52     39.43 o 
   0  11   3       30.10       26.30      8.81 o 
   1  11   3     2244.16     2302.68     40.38 o 
   2  11   3      125.09      116.48     12.27 o 
   3  11   3      482.58      481.06     31.73 o 
   4  11   3       57.23       45.97     12.72 o 
   5  11   3      607.33      555.46     26.58 o 
   6  11   3       48.86       56.20     20.14 o 
   7  11   3     1261.91     1296.72     39.45 o 
   8  11   3       45.04       43.52     13.47 o 
  -7  12   3      109.64       92.71     21.76 o 
  -6  12   3      640.03      549.46     38.18 o 
  -5  12   3      573.26      603.15     39.52 o 
  -4  12   3     1526.62     1587.70     78.27 o 
  -3  12   3      887.21      856.68     38.68 o 
  -2  12   3      877.43      852.65     30.07 o 
  -1  12   3      854.98      829.74     28.55 o 
   0  12   3      268.92      243.13     16.02 o 
   1  12   3      857.46      853.03     25.21 o 
   2  12   3      923.79      936.56     26.50 o 
   3  12   3      932.50      984.21     51.18 o 
   4  12   3     1491.95     1486.27     44.08 o 
   5  12   3      570.77      604.29     29.29 o 
   6  12   3      610.66      590.83     30.65 o 
   7  12   3      124.44      112.35     18.35 o 
  -6  13   3      501.34      481.28     54.69 o 
  -5  13   3       72.17       61.37     25.76 o 
  -4  13   3        4.87       -4.71     14.94 o 
  -3  13   3      256.93      286.99     27.80 o 
  -2  13   3     1236.11     1249.25     37.84 o 
  -1  13   3      203.05      163.01     14.93 o 
   0  13   3     1605.89     1680.00     36.87 o 
   1  13   3      202.91      150.46     14.79 o 
   2  13   3     1194.44     1180.82     36.62 o 
   3  13   3      258.63      281.41     21.64 o 
   4  13   3        4.88        6.93     12.25 o 
   5  13   3       76.35       45.08     14.92 o 
   6  13   3      474.12      465.14     41.62 o 
  -5  14   3      424.42      442.46     36.26 o 
  -4  14   3      562.43      562.78     39.52 o 
  -3  14   3      572.74      566.92     67.31 o 
  -2  14   3      368.52      374.34     25.23 o 
  -1  14   3      171.69      160.24     18.43 o 
   0  14   3      308.17      271.91     18.94 o 
   1  14   3      162.04      141.85     17.85 o 
   2  14   3      367.82      381.18     25.53 o 
   3  14   3      558.36      556.94     29.51 o 
   4  14   3      554.69      595.10     30.83 o 
   5  14   3      466.50      448.17     29.62 o 
  -3  15   3      159.08      129.90     23.84 o 
  -2  15   3       24.37       25.91     14.44 o 
  -1  15   3     1577.19     1758.24     48.64 o 
   0  15   3       17.09       22.46     12.28 o 
   1  15   3     1529.24     1557.87     45.35 o 
   2  15   3       26.32       31.06     14.52 o 
   3  15   3      181.09      187.64     21.63 o 
   0   0   4      443.66      405.90     14.13 o 
   1   0   4     2192.11     2273.59     21.33 o 
   2   0   4      904.44      894.79     11.06 o 
   3   0   4    16978.08    16539.34    144.19 o 
   4   0   4     1760.53     2043.38     22.87 o 
   5   0   4     8094.17     8225.63     71.98 o 
   6   0   4     3133.94     3176.50     34.69 o 
   7   0   4     5716.86     5718.95     56.24 o 
   8   0   4     1380.29     1391.98     37.17 o 
   9   0   4       29.48       44.31     14.22 o 
  10   0   4      326.94      323.27     25.50 o 
  11   0   4      206.79      179.30     21.72 o 
 -11   1   4      163.35      167.32     30.77 o 
 -10   1   4      453.43      392.95     26.21 o 
  -9   1   4     1950.15     2025.13     57.53 o 
  -8   1   4     1207.06     1238.13     31.32 o 
  -7   1   4     1351.32     1379.39     22.19 o 
  -6   1   4     3340.26     3320.99     35.86 o 
  -5   1   4     2863.79     2809.29     32.57 o 
  -4   1   4     1431.29     1417.64     17.62 o 
  -3   1   4     7360.48     7511.59     63.02 o 
  -2   1   4      166.23      170.31      6.81 o 
  -1   1   4    11454.71    11416.75     99.80 o 
   0   1   4     8085.06     8047.54     65.07 o 
   1   1   4    10496.84    10446.06     84.13 o 
   2   1   4      276.76      282.96      6.36 o 
   3   1   4     7180.69     7424.95     68.71 o 
   4   1   4     1658.37     1708.87     26.54 o 
   5   1   4     2886.51     2811.48     30.32 o 
   6   1   4     3303.22     3247.23     35.32 o 
   7   1   4     1482.36     1507.90     26.07 o 
   8   1   4     1160.69     1133.85     30.09 o 
   9   1   4     1966.43     2046.12     47.98 o 
  10   1   4      445.70      409.90     26.23 o 
  11   1   4      145.95      166.18     21.09 o 
 -11   2   4      107.62      102.77     18.72 o 
 -10   2   4      215.52      248.29     27.88 o 
  -9   2   4     1003.12      978.07     42.47 o 
  -8   2   4       93.16       84.99     11.70 o 
  -7   2   4     1960.33     2040.27     32.04 o 
  -6   2   4     2897.64     2807.91     31.58 o 
  -5   2   4     1756.50     1771.01     21.91 o 
  -4   2   4    11048.74    10989.88     91.26 o 
  -3   2   4      461.51      493.63     17.60 o 
  -2   2   4     5450.44     5435.04     50.80 o 
  -1   2   4    18487.67    18333.89    162.48 o 
   0   2   4    12946.24    13116.04    103.91 o 
   1   2   4    19479.99    19677.57    142.99 o 
   2   2   4     5699.72     5749.97     54.78 o 
   3   2   4      417.31      397.12     30.44 o 
   4   2   4    10748.86    10689.77     98.28 o 
   5   2   4     1651.22     1677.35     26.47 o 
   6   2   4     2866.14     2774.67     49.50 o 
   7   2   4     2014.33     2093.10     31.90 o 
   8   2   4      105.51      108.25     12.17 o 
   9   2   4      975.94      996.38     34.40 o 
  10   2   4      203.26      189.56     20.04 o 
  11   2   4       98.34       81.56     17.62 o 
 -11   3   4      403.52      409.13     28.42 o 
 -10   3   4      539.24      542.18     30.86 o 
  -9   3   4      285.91      304.51     26.60 o 
  -8   3   4      962.05      998.73     27.21 o 
  -7   3   4     2181.34     2153.80     37.84 o 
  -6   3   4     1702.93     1758.01     23.13 o 
  -5   3   4     2721.54     2754.30     26.79 o 
  -4   3   4     3238.82     3210.17     29.11 o 
  -3   3   4     3842.30     4056.86     32.12 o 
  -2   3   4    13964.35    14187.10    139.52 o 
  -1   3   4     4429.14     4478.93     48.88 o 
   0   3   4    31231.93    29700.45    256.39 o 
   1   3   4     4484.27     4483.97     36.75 o 
   2   3   4    13879.34    14385.88    115.52 o 
   3   3   4     4057.79     4401.58     51.43 o 
   4   3   4     3328.95     3365.48     44.50 o 
   5   3   4     2768.41     2842.06     35.64 o 
   6   3   4     1678.58     1759.54     27.67 o 
   7   3   4     2226.89     2254.91     48.10 o 
   8   3   4      949.57     1044.78     23.70 o 
   9   3   4      300.43      280.53     18.12 o 
  10   3   4      525.47      517.91     45.68 o 
  11   3   4      390.91      390.51     36.79 o 
 -11   4   4      386.11      355.53     33.47 o 
 -10   4   4      322.66      324.09     25.11 o 
  -9   4   4      125.90      114.61     14.25 o 
  -8   4   4     2020.89     1921.86     38.14 o 
  -7   4   4       28.73       14.47     15.84 o 
  -6   4   4      231.62      245.09     11.16 o 
  -5   4   4     8213.58     8169.94     65.44 o 
  -4   4   4      332.44      304.00     10.51 o 
  -3   4   4     4010.14     3908.78     33.95 o 
  -2   4   4     9089.91     9264.85     84.21 o 
  -1   4   4     2359.93     2267.77     23.26 o 
   0   4   4    17151.22    16808.31    133.41 o 
   1   4   4     2280.02     2192.81     25.22 o 
   2   4   4     9175.44     9429.52     86.85 o 
   3   4   4     3804.23     3773.60     44.81 o 
   4   4   4      299.15      274.22     10.47 o 
   5   4   4     8088.15     8205.08     81.99 o 
   6   4   4      209.73      197.94     11.15 o 
   7   4   4       42.69       45.95      8.92 o 
   8   4   4     1928.95     1954.05     33.65 o 
   9   4   4      123.74      120.01     13.63 o 
  10   4   4      306.97      284.44     23.59 o 
  11   4   4      400.82      373.50     27.58 o 
 -11   5   4      282.98      251.54     30.33 o 
 -10   5   4      677.88      710.15     33.37 o 
  -9   5   4      444.01      463.24     23.22 o 
  -8   5   4      275.79      302.08     19.84 o 
  -7   5   4     1468.84     1424.79     39.88 o 
  -6   5   4       65.49       79.87      8.71 o 
  -5   5   4      268.12      277.98      9.71 o 
  -4   5   4     2045.72     2084.69     23.81 o 
  -3   5   4     2000.84     1964.44     22.59 o 
  -2   5   4     6858.36     7120.38     61.15 o 
  -1   5   4    13484.98    13233.22    109.61 o 
   0   5   4     5269.87     5463.04     48.55 o 
   1   5   4    13615.64    13301.68    119.11 o 
   2   5   4     6929.70     7302.62     70.54 o 
   3   5   4     1917.12     1913.30     22.63 o 
   4   5   4     2139.80     2274.20     30.39 o 
   5   5   4      310.80      302.73     18.63 o 
   6   5   4       76.11       82.59      8.88 o 
   7   5   4     1480.99     1509.88     28.48 o 
   8   5   4      278.84      314.89     16.41 o 
   9   5   4      470.34      478.50     19.57 o 
  10   5   4      696.16      704.00     27.86 o 
  11   5   4      287.60      273.60     40.04 o 
 -10   6   4      557.30      526.13     30.48 o 
  -9   6   4      311.11      271.41     22.08 o 
  -8   6   4      315.11      304.33     18.62 o 
  -7   6   4     1588.58     1496.57     34.59 o 
  -6   6   4      229.28      207.53     13.87 o 
  -5   6   4      665.67      693.17     16.44 o 
  -4   6   4     4295.98     4197.34     41.18 o 
  -3   6   4      863.58      821.34     13.40 o 
  -2   6   4     5094.57     4966.35     74.88 o 
  -1   6   4    11124.20    11157.74     85.29 o 
   0   6   4      587.86      616.53     11.00 o 
   1   6   4    10882.74    10921.05    100.78 o 
   2   6   4     4749.25     4703.21     55.56 o 
   3   6   4      942.27      934.77     19.65 o 
   4   6   4     4423.27     4463.28     60.39 o 
   5   6   4      667.20      736.36     21.29 o 
   6   6   4      200.03      210.16     17.02 o 
   7   6   4     1624.80     1612.87     38.40 o 
   8   6   4      343.59      343.59     16.96 o 
   9   6   4      323.59      329.67     18.08 o 
  10   6   4      545.54      612.87     39.18 o 
 -10   7   4      164.46      117.83     19.30 o 
  -9   7   4      393.29      404.60     26.60 o 
  -8   7   4      951.87      967.51     39.51 o 
  -7   7   4      203.77      148.01     16.79 o 
  -6   7   4     1662.99     1677.03     40.27 o 
  -5   7   4     1035.83     1093.16     24.42 o 
  -4   7   4       41.05       38.74      6.09 o 
  -3   7   4     3013.42     3050.83     35.15 o 
  -2   7   4     3976.36     4004.98     38.58 o 
  -1   7   4     3686.60     3746.89     37.43 o 
   0   7   4    12606.71    12742.04    105.71 o 
   1   7   4     3633.12     3710.43     41.79 o 
   2   7   4     4050.91     4082.40     45.34 o 
   3   7   4     2949.76     2972.07     33.34 o 
   4   7   4       29.63       56.44     12.26 o 
   5   7   4      971.11      995.48     21.20 o 
   6   7   4     1619.04     1586.24     28.49 o 
   7   7   4      175.14      166.58     12.62 o 
   8   7   4      940.03      987.72     35.05 o 
   9   7   4      379.13      431.03     34.00 o 
  10   7   4      166.80      167.81     20.38 o 
 -10   8   4      193.58      211.99     23.63 o 
  -9   8   4       94.39       93.43     19.71 o 
  -8   8   4      402.17      392.16     26.01 o 
  -7   8   4      914.51      972.32     33.50 o 
  -6   8   4     1174.22     1213.17     35.35 o 
  -5   8   4     1084.64     1069.49     32.26 o 
  -4   8   4     1717.54     1758.03     40.06 o 
  -3   8   4     2655.20     2658.25     38.95 o 
  -2   8   4     3141.56     3109.75     37.05 o 
  -1   8   4      779.53      812.75     14.13 o 
   0   8   4     5041.62     5071.72     47.99 o 
   1   8   4      724.27      761.30     16.30 o 
   2   8   4     3023.13     3060.65     37.83 o 
   3   8   4     2817.10     2875.76     33.78 o 
   4   8   4     1781.70     1817.95     34.70 o 
   5   8   4     1162.45     1209.56     28.22 o 
   6   8   4     1144.73     1133.79     29.13 o 
   7   8   4      882.73      856.75     26.96 o 
   8   8   4      407.13      388.69     21.44 o 
   9   8   4      100.73       79.36     16.23 o 
  10   8   4      200.44      251.31     36.18 o 
  -9   9   4      773.88      773.26     44.45 o 
  -8   9   4       81.96       84.59     17.44 o 
  -7   9   4      585.04      558.47     34.46 o 
  -6   9   4     1148.57     1151.39     35.53 o 
  -5   9   4      801.31      801.82     28.91 o 
  -4   9   4     1471.96     1434.14     35.67 o 
  -3   9   4      245.48      199.78     16.09 o 
  -2   9   4     2467.94     2341.55     37.06 o 
  -1   9   4      533.54      481.58     33.16 o 
   0   9   4      237.26      235.53     16.22 o 
   1   9   4      532.82      504.34     14.04 o 
   2   9   4     2402.90     2382.49     33.06 o 
   3   9   4      269.68      248.40     10.98 o 
   4   9   4     1408.48     1414.28     43.62 o 
   5   9   4      793.23      776.77     35.44 o 
   6   9   4     1100.18     1158.91     30.49 o 
   7   9   4      602.73      587.25     24.11 o 
   8   9   4       81.98       79.80     13.73 o 
   9   9   4      748.76      788.84     29.69 o 
  -9  10   4      262.71      247.09     25.21 o 
  -8  10   4      175.95      166.55     23.75 o 
  -7  10   4      633.62      594.03     29.61 o 
  -6  10   4     1018.04     1033.16     35.06 o 
  -5  10   4      549.74      544.39     46.25 o 
  -4  10   4     1516.36     1434.80     47.20 o 
  -3  10   4     1920.18     1905.46     53.62 o 
  -2  10   4      381.83      365.89     17.13 o 
  -1  10   4      147.20      140.54     13.65 o 
   0  10   4      846.10      845.68     22.68 o 
   1  10   4      230.60      214.92     13.40 o 
   2  10   4      458.69      463.77     17.81 o 
   3  10   4     1907.23     1968.20     31.92 o 
   4  10   4     1464.51     1578.15     60.57 o 
   5  10   4      564.79      584.30     22.77 o 
   6  10   4      977.03      956.45     28.59 o 
   7  10   4      704.37      710.71     33.00 o 
   8  10   4      175.98      178.18     17.33 o 
   9  10   4      281.30      264.84     20.99 o 
  -8  11   4      655.79      684.78     39.98 o 
  -7  11   4      280.18      272.33     28.53 o 
  -6  11   4      574.83      565.42     35.39 o 
  -5  11   4     1302.03     1315.46     51.05 o 
  -4  11   4      190.73      170.28     22.39 o 
  -3  11   4     1462.99     1465.16     47.96 o 
  -2  11   4     1137.99     1054.32     27.33 o 
  -1  11   4      474.84      460.39     19.28 o 
   0  11   4     1183.92     1201.47     28.44 o 
   1  11   4      455.04      416.55     18.33 o 
   2  11   4     1091.41     1064.42     35.43 o 
   3  11   4     1500.31     1521.53     38.45 o 
   4  11   4      178.56      185.49     18.25 o 
   5  11   4     1310.88     1277.86     38.15 o 
   6  11   4      565.39      601.12     29.20 o 
   7  11   4      288.12      341.77     21.39 o 
   8  11   4      656.38      680.34     28.82 o 
  -7  12   4      105.51      104.10     27.78 o 
  -6  12   4      223.57      217.82     26.35 o 
  -5  12   4     1512.01     1490.54    132.51 o 
  -4  12   4      402.35      352.42     29.21 o 
  -3  12   4      330.58      338.71     40.18 o 
  -2  12   4      737.93      729.31     28.74 o 
  -1  12   4      757.63      730.76     24.04 o 
   0  12   4      497.32      466.14     26.89 o 
   1  12   4      802.03      729.21     24.16 o 
   2  12   4      728.04      719.34     23.67 o 
   3  12   4      350.89      356.48     22.61 o 
   4  12   4      356.07      378.13     24.96 o 
   5  12   4     1466.07     1526.04     49.03 o 
   6  12   4      213.61      216.78     21.40 o 
   7  12   4      106.33       83.94     17.17 o 
  -6  13   4      109.13       89.51     34.34 o 
  -5  13   4       29.94       41.58     18.04 o 
  -4  13   4      903.82      908.79     42.11 o 
  -3  13   4      114.42      126.15     21.60 o 
  -2  13   4      305.16      309.12     22.51 o 
  -1  13   4      947.38      961.56     28.48 o 
   0  13   4       53.64       60.48     11.85 o 
   1  13   4      986.21     1009.41     35.98 o 
   2  13   4      340.21      397.46     24.61 o 
   3  13   4      111.55      111.16     16.10 o 
   4  13   4      930.06      911.49     34.60 o 
   5  13   4       33.20       29.91     14.39 o 
   6  13   4      115.52      111.69     18.47 o 
  -5  14   4      428.25      422.45     35.93 o 
  -4  14   4      357.97      332.16     33.45 o 
  -3  14   4       56.83       69.89     19.46 o 
  -2  14   4      883.74      884.74     47.52 o 
  -1  14   4      727.95      718.89     30.63 o 
   0  14   4      433.34      470.63     23.55 o 
   1  14   4      698.69      736.90     31.09 o 
   2  14   4      867.66      843.40     33.10 o 
   3  14   4       43.68       52.79     15.43 o 
   4  14   4      360.45      387.66     27.68 o 
   5  14   4      434.72      439.70     29.82 o 
  -3  15   4      268.08      243.43     28.71 o 
  -2  15   4      597.26      576.42     36.42 o 
  -1  15   4       81.37      106.59     17.83 o 
   0  15   4      990.40      970.62     31.47 o 
   1  15   4       85.90      116.00     17.96 o 
   2  15   4      591.50      594.89     30.55 o 
   3  15   4      268.00      245.39     23.73 o 
   1   0   5     3835.42     3770.93     33.73 o 
   2   0   5       74.71       94.26      7.53 o 
   3   0   5     4480.13     4383.54     42.17 o 
   4   0   5     3799.93     3960.51     41.27 o 
   5   0   5     4017.26     3917.63     39.21 o 
   6   0   5      457.86      393.92     13.58 o 
   7   0   5     6383.21     6625.93     63.42 o 
   8   0   5      133.95      112.12     15.14 o 
   9   0   5     2293.91     2283.88     82.93 o 
  10   0   5      207.87      267.86     22.94 o 
  11   0   5       63.40       76.91     17.33 o 
 -11   1   5      346.12      345.91     26.83 o 
 -10   1   5      145.98      136.04     18.76 o 
  -9   1   5      263.30      243.75     20.76 o 
  -8   1   5      392.18      364.48     30.99 o 
  -7   1   5     1398.88     1438.75     25.22 o 
  -6   1   5     2787.45     2773.65     31.54 o 
  -5   1   5     3924.13     3817.50     38.25 o 
  -4   1   5     5455.30     5381.05     48.70 o 
  -3   1   5     9130.46     9186.39     84.87 o 
  -2   1   5     9625.36     9809.88     88.66 o 
  -1   1   5     6442.20     6388.66     59.28 o 
   0   1   5     1701.84     1760.43     18.20 o 
   1   1   5     6053.32     6024.71     50.86 o 
   2   1   5     9512.13     9927.90     94.75 o 
   3   1   5     9159.47     9546.96     79.67 o 
   4   1   5     5488.28     5405.38     53.90 o 
   5   1   5     3789.31     3706.72     37.72 o 
   6   1   5     2954.24     2928.82     33.11 o 
   7   1   5     1341.32     1402.67     33.34 o 
   8   1   5      414.65      431.18     19.32 o 
   9   1   5      243.29      225.24     20.20 o 
  10   1   5      159.49      187.41     28.05 o 
  11   1   5      351.51      365.40     27.27 o 
 -11   2   5       54.45       42.15     16.69 o 
 -10   2   5      777.42      745.25     31.80 o 
  -9   2   5      166.11      128.38     17.60 o 
  -8   2   5     2953.03     2985.27     48.21 o 
  -7   2   5       14.11        1.15      8.05 o 
  -6   2   5     3843.82     3797.96     39.59 o 
  -5   2   5     1420.95     1362.11     18.53 o 
  -4   2   5      417.41      418.93      8.34 o 
  -3   2   5     1625.46     1546.88     20.87 o 
  -2   2   5     6943.44     6738.21     63.29 o 
  -1   2   5     3735.75     3794.54     37.97 o 
   0   2   5     7323.62     7449.20     62.05 o 
   1   2   5     3535.85     3572.65     30.16 o 
   2   2   5     7078.61     6935.57     73.77 o 
   3   2   5     1574.47     1502.22     23.86 o 
   4   2   5      422.58      419.75     11.17 o 
   5   2   5     1358.11     1310.36     18.71 o 
   6   2   5     3840.31     3808.75     40.18 o 
   7   2   5       14.14       23.36      6.90 o 
   8   2   5     3056.99     3038.67     42.39 o 
   9   2   5      174.99      148.25     17.92 o 
  10   2   5      751.98      747.37     32.62 o 
  11   2   5       59.28       30.11     15.64 o 
 -11   3   5      143.95      158.11     21.50 o 
 -10   3   5      641.48      569.32     39.69 o 
  -9   3   5      200.79      165.79     15.45 o 
  -8   3   5      164.72      131.73     13.37 o 
  -7   3   5      518.86      546.24     19.64 o 
  -6   3   5     1421.45     1404.93     23.44 o 
  -5   3   5     6871.84     7010.28     57.66 o 
  -4   3   5     6825.18     6641.50     50.54 o 
  -3   3   5     8130.08     8500.61     65.94 o 
  -2   3   5     4053.18     4002.34     46.21 o 
  -1   3   5     8071.36     7970.33     76.99 o 
   0   3   5    13798.51    14028.59    112.40 o 
   1   3   5     7921.94     7909.49     61.44 o 
   2   3   5     4286.98     4269.61     36.12 o 
   3   3   5     8416.57     8778.75     92.89 o 
   4   3   5     6944.99     6866.73     76.74 o 
   5   3   5     6826.73     7056.33     77.81 o 
   6   3   5     1492.33     1492.92     26.52 o 
   7   3   5      504.64      544.34     17.14 o 
   8   3   5      183.71      181.47     12.51 o 
   9   3   5      207.64      215.57     16.77 o 
  10   3   5      640.80      629.98     33.55 o 
  11   3   5      155.42      169.67     29.25 o 
 -11   4   5      195.43      189.72     22.08 o 
 -10   4   5      142.62      138.09     19.00 o 
  -9   4   5      890.73      905.62     27.74 o 
  -8   4   5      147.76      134.89     13.88 o 
  -7   4   5     3008.21     2942.66     64.39 o 
  -6   4   5     1050.38     1054.83     24.86 o 
  -5   4   5      597.95      674.66     23.91 o 
  -4   4   5     1969.63     2104.85     20.41 o 
  -3   4   5     2776.09     2691.79     27.78 o 
  -2   4   5     3868.97     3770.24     44.37 o 
  -1   4   5    15015.80    14662.04    129.17 o 
   0   4   5     1019.07     1001.24     15.50 o 
   1   4   5    15095.83    14838.82    110.89 o 
   2   4   5     3751.38     3669.90     32.74 o 
   3   4   5     2852.34     2796.65     32.88 o 
   4   4   5     1879.09     2053.53     35.50 o 
   5   4   5      520.08      545.93     15.02 o 
   6   4   5     1026.02     1033.99     21.29 o 
   7   4   5     3103.34     3151.65     42.98 o 
   8   4   5      162.94      163.06     12.57 o 
   9   4   5      928.87      965.40     29.19 o 
  10   4   5      127.69      113.02     21.63 o 
  11   4   5      201.31      185.27     21.95 o 
 -11   5   5      637.85      660.98     41.98 o 
 -10   5   5      176.00      145.27     19.42 o 
  -9   5   5      333.90      312.53     19.71 o 
  -8   5   5       70.87       61.23     12.15 o 
  -7   5   5       48.04       50.66     10.53 o 
  -6   5   5     2559.31     2614.08     41.95 o 
  -5   5   5     3830.72     3691.89     41.74 o 
  -4   5   5     1399.11     1444.31     18.90 o 
  -3   5   5     6068.13     5978.95     54.18 o 
  -2   5   5     1452.35     1427.22     22.20 o 
  -1   5   5     7151.05     7786.02     67.07 o 
   0   5   5     7306.17     7183.05     62.29 o 
   1   5   5     7151.96     7809.60     74.12 o 
   2   5   5     1381.65     1358.64     18.14 o 
   3   5   5     6053.14     6074.87     55.52 o 
   4   5   5     1442.14     1488.64     31.34 o 
   5   5   5     3918.79     4028.28     47.90 o 
   6   5   5     2375.59     2508.10     36.33 o 
   7   5   5       65.58       84.13     10.00 o 
   8   5   5       79.38       65.36     11.13 o 
   9   5   5      341.01      340.57     20.57 o 
  10   5   5      171.79      157.31     17.09 o 
  11   5   5      626.53      648.79     33.81 o 
 -10   6   5      290.81      280.08     23.67 o 
  -9   6   5       26.82       23.30     13.14 o 
  -8   6   5     1713.24     1710.93     36.92 o 
  -7   6   5      185.22      194.50     18.50 o 
  -6   6   5     2426.11     2387.78     48.13 o 
  -5   6   5      553.49      558.99     14.76 o 
  -4   6   5      402.63      389.36     13.99 o 
  -3   6   5     1276.96     1217.09     17.13 o 
  -2   6   5    11702.55    11556.17    105.52 o 
  -1   6   5     1171.57     1140.54     17.82 o 
   0   6   5    20290.21    20733.21    165.81 o 
   1   6   5     1242.01     1166.11     19.38 o 
   2   6   5    11532.79    11354.73     96.53 o 
   3   6   5     1302.66     1261.61     18.49 o 
   4   6   5      428.73      421.39     12.96 o 
   5   6   5      572.15      582.28     16.57 o 
   6   6   5     2508.83     2638.48     38.13 o 
   7   6   5      202.88      212.25     13.39 o 
   8   6   5     1638.47     1708.36     32.63 o 
   9   6   5       25.23       17.86      9.85 o 
  10   6   5      325.11      346.06     25.90 o 
 -10   7   5      353.05      358.70     34.02 o 
  -9   7   5      179.83      192.17     20.77 o 
  -8   7   5      253.35      210.67     19.83 o 
  -7   7   5      146.97      136.35     16.37 o 
  -6   7   5     1282.63     1312.85     35.23 o 
  -5   7   5       44.85       20.46      9.93 o 
  -4   7   5     5463.49     5532.92     67.14 o 
  -3   7   5      462.18      467.63     10.87 o 
  -2   7   5     3719.38     3868.95     41.35 o 
  -1   7   5     1787.38     1771.77     19.77 o 
   0   7   5     1614.20     1555.68     23.23 o 
   1   7   5     1888.00     1898.72     26.39 o 
   2   7   5     3652.64     3806.49     43.31 o 
   3   7   5      463.02      492.81     12.51 o 
   4   7   5     5711.50     5802.36     56.43 o 
   5   7   5       23.77       17.29      7.61 o 
   6   7   5     1155.30     1185.92     33.40 o 
   7   7   5      162.18      158.16     12.47 o 
   8   7   5      255.91      249.13     18.05 o 
   9   7   5      177.79      161.27     21.39 o 
  10   7   5      344.78      359.40     38.04 o 
  -9   8   5      986.43      971.33     37.17 o 
  -8   8   5      585.90      689.90     30.75 o 
  -7   8   5      896.06      884.70     59.73 o 
  -6   8   5     1056.93     1064.37     33.13 o 
  -5   8   5      212.74      187.12     16.32 o 
  -4   8   5     1482.40     1400.39     34.09 o 
  -3   8   5     2228.10     2194.71     29.75 o 
  -2   8   5      281.90      275.73     11.32 o 
  -1   8   5     4503.33     4601.98     45.46 o 
   0   8   5     1662.24     1653.96     21.42 o 
   1   8   5     4444.37     4524.39     50.40 o 
   2   8   5      258.31      268.55     14.33 o 
   3   8   5     2183.90     2188.60     28.49 o 
   4   8   5     1493.22     1491.62     30.78 o 
   5   8   5      188.95      179.74     14.06 o 
   6   8   5     1085.90     1164.14     29.64 o 
   7   8   5      857.48      868.38     27.11 o 
   8   8   5      552.65      621.57     25.87 o 
   9   8   5      958.89     1005.72     45.97 o 
  -9   9   5       58.40       67.69     17.68 o 
  -8   9   5      262.76      275.61     23.92 o 
  -7   9   5      680.56      641.83     31.29 o 
  -6   9   5      150.64      143.79     17.02 o 
  -5   9   5     2287.62     2245.58     47.79 o 
  -4   9   5      241.16      241.59     17.63 o 
  -3   9   5     4318.12     4291.68     56.68 o 
  -2   9   5     1215.30     1178.35     22.48 o 
  -1   9   5      165.93      178.18     15.08 o 
   0   9   5      452.42      470.85     13.62 o 
   1   9   5      161.43      159.87      9.46 o 
   2   9   5     1220.30     1230.48     22.71 o 
   3   9   5     4537.98     4605.00     49.21 o 
   4   9   5      238.16      227.62     15.09 o 
   5   9   5     2253.20     2359.44     51.84 o 
   6   9   5      168.43      154.89     14.37 o 
   7   9   5      686.05      673.98     25.53 o 
   8   9   5      237.92      250.58     19.28 o 
   9   9   5       46.97       42.08     13.75 o 
  -8  10   5      807.76      804.02     55.00 o 
  -7  10   5      428.35      423.10     26.80 o 
  -6  10   5      696.16      712.86     29.77 o 
  -5  10   5      526.19      518.82     25.96 o 
  -4  10   5      254.57      265.60     54.87 o 
  -3  10   5       91.00       93.10     17.02 o 
  -2  10   5     1339.61     1352.30     29.56 o 
  -1  10   5      202.17      202.46     15.01 o 
   0  10   5      827.66      819.73     22.47 o 
   1  10   5      229.57      237.51     18.87 o 
   2  10   5     1320.76     1289.84     29.01 o 
   3  10   5       78.11       65.53      8.08 o 
   4  10   5      250.00      248.46     16.21 o 
   5  10   5      534.07      537.45     22.12 o 
   6  10   5      670.80      727.00     25.79 o 
   7  10   5      446.13      440.17     23.18 o 
   8  10   5      860.65      923.16     31.32 o 
  -8  11   5        1.79        3.66     17.23 o 
  -7  11   5      159.85      114.95     22.71 o 
  -6  11   5     1038.69     1026.98     50.03 o 
  -5  11   5      122.29      158.96     22.43 o 
  -4  11   5     3216.37     3107.65     75.71 o 
  -3  11   5      494.72      433.61     30.03 o 
  -2  11   5     2336.95     2315.34     41.51 o 
  -1  11   5      577.04      543.84     23.51 o 
   0  11   5      183.52      168.92     13.59 o 
   1  11   5      536.97      505.80     19.79 o 
   2  11   5     2391.25     2293.29     40.49 o 
   3  11   5      519.63      494.43     24.76 o 
   4  11   5     3165.77     3159.34     62.06 o 
   5  11   5      121.95      148.93     17.85 o 
   6  11   5     1069.52     1152.79     40.02 o 
   7  11   5      155.33      127.89     16.23 o 
   8  11   5        1.73        9.01     12.35 o 
  -7  12   5      642.45      642.81     40.34 o 
  -6  12   5      261.91      252.61     28.16 o 
  -5  12   5      184.40      209.38     38.75 o 
  -4  12   5       47.13       17.86     19.10 o 
  -3  12   5       11.66       10.22     13.33 o 
  -2  12   5      630.93      651.47     27.62 o 
  -1  12   5      544.45      513.93     25.03 o 
   0  12   5      616.01      651.12     23.04 o 
   1  12   5      541.50      553.94     22.84 o 
   2  12   5      649.67      661.45     23.19 o 
   3  12   5       20.10       28.02     10.43 o 
   4  12   5       46.88       51.28     13.97 o 
   5  12   5      182.68      175.69     19.68 o 
   6  12   5      239.94      261.27     23.35 o 
   7  12   5      634.26      710.17     33.41 o 
  -6  13   5       98.37      133.99     27.36 o 
  -5  13   5     1316.17     1353.36     52.65 o 
  -4  13   5       61.80       70.54     18.74 o 
  -3  13   5      982.86      973.67     42.51 o 
  -2  13   5       27.01       17.10     13.55 o 
  -1  13   5      329.48      307.96     26.09 o 
   0  13   5      330.99      302.08     19.00 o 
   1  13   5      342.01      315.47     19.21 o 
   2  13   5       22.61       14.91     11.61 o 
   3  13   5      987.93      960.23     34.65 o 
   4  13   5       61.52       92.24     17.01 o 
   5  13   5     1315.87     1324.38     42.36 o 
   6  13   5       96.32      110.20     31.82 o 
  -5  14   5       24.12       25.00     18.51 o 
  -4  14   5       45.18       21.35     17.82 o 
  -3  14   5      273.21      265.91     73.30 o 
  -2  14   5      259.44      269.45     22.48 o 
  -1  14   5      842.67      931.64     34.06 o 
   0  14   5     1254.27     1318.08     48.38 o 
   1  14   5      868.73      956.45     34.76 o 
   2  14   5      250.35      279.59     22.95 o 
   3  14   5      274.30      282.98     30.02 o 
   4  14   5       40.26       21.41     14.40 o 
   5  14   5       25.43       18.16     15.11 o 
  -2  15   5      420.43      430.53     34.93 o 
  -1  15   5      176.27      153.66     19.57 o 
   0  15   5        2.00       -9.57     19.62 o 
   1  15   5      181.06      174.11     20.63 o 
   2  15   5      395.30      412.47     67.03 o 
   0   0   6      989.16      943.51     20.96 o 
   1   0   6       89.47       80.50      4.55 o 
   2   0   6     7516.89     6860.59     58.59 o 
   3   0   6     2369.69     2265.55     24.00 o 
   4   0   6       33.96       62.87     13.07 o 
   5   0   6     2200.24     2175.16     28.27 o 
   6   0   6     1552.58     1633.68     22.54 o 
   7   0   6        1.85       -4.80      6.52 o 
   8   0   6     3746.86     3759.72     74.20 o 
   9   0   6      112.15      101.98     33.40 o 
  10   0   6      714.40      716.25     31.86 o 
  11   0   6        0.64      -19.92     13.28 o 
 -11   1   6      213.75      204.99     23.01 o 
 -10   1   6      748.46      777.56     34.44 o 
  -9   1   6      271.77      281.65     21.96 o 
  -8   1   6      835.23      780.05     23.84 o 
  -7   1   6      977.17      982.84     20.97 o 
  -6   1   6     2182.57     2183.94     31.05 o 
  -5   1   6     3896.49     3910.60     39.11 o 
  -4   1   6     9385.39     9556.64     81.81 o 
  -3   1   6     5735.96     5628.50     56.23 o 
  -2   1   6     1125.71     1110.17     16.57 o 
  -1   1   6     7279.37     7419.28     62.54 o 
   0   1   6       33.76       58.03      4.15 o 
   1   1   6     7201.89     7431.16     68.41 o 
   2   1   6     1064.01     1044.15     14.40 o 
   3   1   6     5753.57     5792.79     51.83 o 
   4   1   6     9096.81     9272.16     79.50 o 
   5   1   6     4103.21     4146.66     42.97 o 
   6   1   6     2095.67     2089.74     26.58 o 
   7   1   6     1026.98     1037.83     25.56 o 
   8   1   6      877.74      813.26     24.69 o 
   9   1   6      303.78      314.32     22.97 o 
  10   1   6      743.55      714.33     34.76 o 
  11   1   6      210.53      219.86     23.13 o 
 -11   2   6      172.46      131.20     20.56 o 
 -10   2   6       22.79       -5.84     12.62 o 
  -9   2   6     1749.09     1876.73     50.38 o 
  -8   2   6      351.90      307.17     17.37 o 
  -7   2   6     4158.12     4387.65     60.18 o 
  -6   2   6      246.07      212.77     14.39 o 
  -5   2   6     2055.10     2183.47     27.95 o 
  -4   2   6     1602.16     1542.60     22.52 o 
  -3   2   6     3909.34     3923.51     42.07 o 
  -2   2   6     2314.87     2324.07     27.27 o 
  -1   2   6    21324.09    21262.09    183.66 o 
   0   2   6      915.08      877.90     12.40 o 
   1   2   6    21813.47    21976.32    160.84 o 
   2   2   6     2273.43     2282.77     30.97 o 
   3   2   6     3895.73     3958.37     42.45 o 
   4   2   6     1593.64     1599.66     22.37 o 
   5   2   6     2145.06     2306.96     27.37 o 
   6   2   6      271.38      247.10     10.05 o 
   7   2   6     4252.44     4484.42     53.48 o 
   8   2   6      370.57      336.84     18.30 o 
   9   2   6     1788.44     1891.55     46.78 o 
  10   2   6       19.59       -1.68     13.07 o 
  11   2   6      189.98      157.82     20.73 o 
 -11   3   6      427.24      385.06     44.03 o 
 -10   3   6        5.69      -13.31     12.39 o 
  -9   3   6      306.56      309.31     19.18 o 
  -8   3   6      121.18      112.03     12.98 o 
  -7   3   6      213.19      184.73     13.87 o 
  -6   3   6     1972.99     1883.56     28.58 o 
  -5   3   6     3798.67     3786.16     39.06 o 
  -4   3   6     1487.82     1435.49     18.02 o 
  -3   3   6     8957.64     9065.48     85.24 o 
  -2   3   6     9238.83     9535.96     87.86 o 
  -1   3   6     5417.86     5573.12     54.27 o 
   0   3   6      966.48      995.00     15.19 o 
   1   3   6     5037.25     5185.61     43.03 o 
   2   3   6     9027.83     9475.62     73.37 o 
   3   3   6     9100.63     9366.24     88.61 o 
   4   3   6     1407.12     1257.96     71.68 o 
   5   3   6     3806.19     3782.97     50.92 o 
   6   3   6     1911.79     1872.51     33.97 o 
   7   3   6      184.46      154.40     21.49 o 
   8   3   6      139.23      130.06     15.65 o 
   9   3   6      302.69      267.37     18.21 o 
  10   3   6        2.03        2.93     13.00 o 
  11   3   6      431.15      382.72     33.54 o 
 -11   4   6      161.03      127.72     19.78 o 
 -10   4   6      698.80      711.55     33.09 o 
  -9   4   6      259.22      226.11     16.97 o 
  -8   4   6     1908.23     1998.67     39.26 o 
  -7   4   6       93.97       94.37     11.62 o 
  -6   4   6     3001.79     3093.06     64.89 o 
  -5   4   6      127.61      135.63      8.28 o 
  -4   4   6      272.18      266.82      7.08 o 
  -3   4   6        9.42       15.62      7.62 o 
  -2   4   6     1600.47     1575.53     24.41 o 
  -1   4   6     1037.95     1214.05     20.47 o 
   0   4   6    18161.79    17956.91    143.81 o 
   1   4   6      999.37     1132.56     15.69 o 
   2   4   6     1379.61     1340.85     16.03 o 
   3   4   6       20.48       14.86      5.44 o 
   4   4   6      274.66      273.29     12.24 o 
   5   4   6      113.05      109.48      8.55 o 
   6   4   6     3094.57     3307.35     42.99 o 
   7   4   6       96.40      112.88     10.42 o 
   8   4   6     2053.73     2245.35     36.70 o 
   9   4   6      248.02      221.75     17.48 o 
  10   4   6      711.58      756.20     32.55 o 
  11   4   6      157.17      176.52     21.72 o 
 -10   5   6       79.31       55.40     16.39 o 
  -9   5   6       84.42       71.32     13.01 o 
  -8   5   6      136.06      109.91     13.16 o 
  -7   5   6       51.32       32.79     10.96 o 
  -6   5   6     4297.45     4274.33     58.86 o 
  -5   5   6     1568.07     1606.51     25.11 o 
  -4   5   6     5373.21     5444.56     46.92 o 
  -3   5   6     4389.59     4353.38     42.46 o 
  -2   5   6     6485.81     6408.42     62.89 o 
  -1   5   6     1533.78     1516.19     29.50 o 
   0   5   6      470.01      455.00     10.01 o 
   1   5   6     1462.71     1411.72     18.45 o 
   2   5   6     6522.41     6466.43     53.98 o 
   3   5   6     4264.48     4172.08     45.59 o 
   4   5   6     5510.01     5765.47     69.58 o 
   5   5   6     1467.24     1523.71     26.01 o 
   6   5   6     4222.86     4349.71     53.03 o 
   7   5   6       35.36       31.75      8.66 o 
   8   5   6      124.49      127.44     12.15 o 
   9   5   6       81.06       90.44     16.21 o 
  10   5   6       80.64       56.24     14.12 o 
 -10   6   6      247.26      234.32     27.95 o 
  -9   6   6      885.46      938.95     35.43 o 
  -8   6   6      217.68      211.29     16.46 o 
  -7   6   6     1908.76     2024.58     38.57 o 
  -6   6   6     1119.43     1058.74     32.10 o 
  -5   6   6      932.10      946.66     23.12 o 
  -4   6   6      306.34      314.12     11.12 o 
  -3   6   6      729.44      697.99     13.15 o 
  -2   6   6      169.88      157.47      7.52 o 
  -1   6   6    10488.55    10471.81     89.01 o 
   0   6   6     1985.58     1976.54     23.63 o 
   1   6   6    10322.63    10206.60     87.01 o 
   2   6   6      200.44      203.35      8.22 o 
   3   6   6      706.77      671.28     24.60 o 
   4   6   6      341.27      355.21     12.55 o 
   5   6   6      844.32      858.59     20.13 o 
   6   6   6     1094.96     1091.29     32.10 o 
   7   6   6     2007.90     2122.78     41.62 o 
   8   6   6      197.30      170.97     14.56 o 
   9   6   6      890.95      981.35     30.50 o 
  10   6   6      250.54      232.93     24.00 o 
 -10   7   6      257.11      217.63     23.28 o 
  -9   7   6      193.43      195.05     21.02 o 
  -8   7   6      269.54      221.69     20.39 o 
  -7   7   6      199.93      202.42     18.73 o 
  -6   7   6      113.83       84.78     13.99 o 
  -5   7   6     1685.00     1740.22     48.97 o 
  -4   7   6     1854.05     1857.65     24.48 o 
  -3   7   6     5407.41     5571.09     52.64 o 
  -2   7   6      387.90      393.70     10.10 o 
  -1   7   6     3505.22     3498.33     36.23 o 
   0   7   6      214.62      267.14      9.04 o 
   1   7   6     3582.54     3625.93     42.03 o 
   2   7   6      373.31      387.00     11.40 o 
   3   7   6     5572.18     5832.66     62.55 o 
   4   7   6     1826.29     1806.80     28.25 o 
   5   7   6     1664.13     1754.36     33.96 o 
   6   7   6      139.47      142.22     11.37 o 
   7   7   6      209.25      213.22     15.53 o 
   8   7   6      247.72      245.75     17.92 o 
   9   7   6      182.93      191.67     20.88 o 
  10   7   6      267.21      247.94     23.96 o 
  -9   8   6      146.78      165.15     20.80 o 
  -8   8   6     1677.65     1672.12     66.58 o 
  -7   8   6      433.13      412.79     25.20 o 
  -6   8   6      736.16      713.23     33.57 o 
  -5   8   6      501.78      491.67     26.40 o 
  -4   8   6      361.76      362.62     20.06 o 
  -3   8   6      677.47      704.82     16.37 o 
  -2   8   6     5029.13     5085.14     54.71 o 
  -1   8   6     1900.10     1955.83     25.08 o 
   0   8   6     1376.79     1353.74     22.71 o 
   1   8   6     1978.41     2040.27     29.19 o 
   2   8   6     4826.29     4789.09     49.22 o 
   3   8   6      659.27      724.23     17.91 o 
   4   8   6      371.28      351.13     17.25 o 
   5   8   6      473.63      469.75     19.70 o 
   6   8   6      697.84      694.13     23.62 o 
   7   8   6      417.91      404.81     27.49 o 
   8   8   6     1609.98     1689.19     66.86 o 
   9   8   6      141.00      168.58     17.08 o 
  -9   9   6       38.44       20.28     15.36 o 
  -8   9   6      237.98      231.68     24.48 o 
  -7   9   6      299.40      290.11     26.14 o 
  -6   9   6      997.06      995.81     62.04 o 
  -5   9   6      590.95      587.67     28.41 o 
  -4   9   6     4237.23     4149.48     68.37 o 
  -3   9   6      100.39       86.63     10.01 o 
  -2   9   6     1502.03     1463.09     39.36 o 
  -1   9   6      474.99      469.95     17.06 o 
   0   9   6      327.48      315.17     12.38 o 
   1   9   6      495.15      460.59     14.51 o 
   2   9   6     1591.05     1591.64     35.65 o 
   3   9   6      127.96      147.97     10.77 o 
   4   9   6     4304.25     4364.65     72.87 o 
   5   9   6      609.15      631.24     23.12 o 
   6   9   6      993.57      981.62     28.63 o 
   7   9   6      293.79      295.92     19.93 o 
   8   9   6      249.25      268.35     19.96 o 
   9   9   6       37.65       37.73     14.02 o 
  -8  10   6      498.35      433.10     28.66 o 
  -7  10   6      652.96      692.73     30.51 o 
  -6  10   6       70.81       49.94     14.06 o 
  -5  10   6      506.83      517.15     47.65 o 
  -4  10   6      523.48      535.06     30.76 o 
  -3  10   6      801.29      764.82     42.45 o 
  -2  10   6     1431.71     1504.49     36.48 o 
  -1  10   6     2450.37     2447.39     41.31 o 
   0  10   6      147.30      153.40     12.53 o 
   1  10   6     2392.75     2353.70     39.98 o 
   2  10   6     1379.19     1429.64     33.61 o 
   3  10   6      799.46      774.46     21.50 o 
   4  10   6      506.40      522.91     21.32 o 
   5  10   6      480.19      474.15     21.80 o 
   6  10   6       85.86       92.98     13.66 o 
   7  10   6      638.69      601.36     29.91 o 
   8  10   6      486.71      542.65     26.48 o 
  -8  11   6       75.26       64.45     21.00 o 
  -7  11   6       42.19       32.44     17.77 o 
  -6  11   6      269.15      312.68     29.56 o 
  -5  11   6     1499.41     1448.85     51.08 o 
  -4  11   6      341.16      355.81     29.11 o 
  -3  11   6     1502.98     1613.77     51.18 o 
  -2  11   6      154.35      165.89     21.73 o 
  -1  11   6      453.92      412.37     19.04 o 
   0  11   6      180.11      188.54     14.14 o 
   1  11   6      439.46      433.66     19.18 o 
   2  11   6      173.32      170.15     14.15 o 
   3  11   6     1465.50     1497.05     40.07 o 
   4  11   6      362.24      336.38     22.72 o 
   5  11   6     1498.63     1510.97     42.15 o 
   6  11   6      262.73      254.64     18.90 o 
   7  11   6       42.31       34.26     13.40 o 
   8  11   6       89.27       90.72     15.78 o 
  -7  12   6      436.48      434.61     59.74 o 
  -6  12   6      487.74      434.18     34.36 o 
  -5  12   6      131.46      127.68     22.60 o 
  -4  12   6      186.87      154.60     22.21 o 
  -3  12   6      284.87      242.87     24.95 o 
  -2  12   6      417.76      378.61     41.93 o 
  -1  12   6     1047.07     1115.49     29.84 o 
   0  12   6     2866.67     2931.95     49.74 o 
   1  12   6     1065.89     1052.37     28.76 o 
   2  12   6      445.04      456.41     20.12 o 
   3  12   6      287.37      313.22     40.70 o 
   4  12   6      187.05      180.08     19.26 o 
   5  12   6      136.25      137.21     18.14 o 
   6  12   6      490.45      556.31     30.80 o 
   7  12   6      467.27      484.21     30.33 o 
  -6  13   6      660.77      626.59     86.62 o 
  -5  13   6       26.00       40.61     18.74 o 
  -4  13   6     1089.04     1148.93     74.55 o 
  -3  13   6       15.25       16.11     15.11 o 
  -2  13   6     1150.80     1179.08     67.40 o 
  -1  13   6       70.71       78.85     12.48 o 
   0  13   6       60.00       57.36     11.84 o 
   1  13   6       60.71       56.14     11.79 o 
   2  13   6     1092.76     1075.46     34.99 o 
   3  13   6       15.74       38.46     16.18 o 
   4  13   6     1066.81     1074.14     37.79 o 
   5  13   6       28.07       38.54     15.49 o 
   6  13   6      639.95      652.89     32.94 o 
  -4  14   6       62.91       36.82     18.35 o 
  -3  14   6       63.00       43.39     18.02 o 
  -2  14   6       65.67       42.36     17.53 o 
  -1  14   6      670.66      675.83     30.33 o 
   0  14   6      796.07      845.53     28.41 o 
   1  14   6      613.63      670.36     30.75 o 
   2  14   6       71.12       47.30     22.95 o 
   3  14   6       58.50       32.65     14.65 o 
   4  14   6       70.65       61.93     17.11 o 
  -2  15   6       33.44       43.27     19.28 o 
  -1  15   6      139.01      159.40     19.69 o 
   0  15   6      320.94      352.42     29.85 o 
   1  15   6      131.59      168.09     20.79 o 
   2  15   6       32.45       37.90     19.94 o 
   1   0   7    21767.05    21247.87    168.22 o 
   2   0   7     8131.91     8228.95     69.94 o 
   3   0   7     2844.39     2769.57     33.09 o 
   4   0   7     8322.73     8203.92     71.47 o 
   5   0   7      114.35      145.02      7.46 o 
   6   0   7      634.36      587.28     16.07 o 
   7   0   7      371.56      402.89     15.29 o 
   8   0   7      733.75      645.32     47.93 o 
   9   0   7     1439.30     1530.12     52.95 o 
  10   0   7      865.48      853.64     49.89 o 
  11   0   7       14.11       -0.04     14.62 o 
 -11   1   7      185.44      165.81     21.33 o 
 -10   1   7      341.29      350.73     25.37 o 
  -9   1   7      339.29      308.88     22.89 o 
  -8   1   7     1365.18     1337.99     30.76 o 
  -7   1   7     1581.33     1506.23     26.97 o 
  -6   1   7     1135.52     1175.25     22.22 o 
  -5   1   7     1953.37     1927.90     28.16 o 
  -4   1   7     1537.34     1401.87     21.93 o 
  -3   1   7     7553.09     7610.38     73.79 o 
  -2   1   7     6413.19     6471.14     63.20 o 
  -1   1   7     2347.01     2323.04     24.62 o 
   0   1   7     7903.31     8023.49     74.25 o 
   1   1   7     2477.89     2425.65     41.19 o 
   2   1   7     6122.83     6217.03     54.44 o 
   3   1   7     7600.72     7786.43    109.08 o 
   4   1   7     1754.95     1627.11     20.91 o 
   5   1   7     1867.45     1860.20     25.57 o 
   6   1   7     1141.18     1220.93     23.31 o 
   7   1   7     1616.82     1609.41     32.39 o 
   8   1   7     1424.84     1393.59     31.80 o 
   9   1   7      296.09      299.99     25.92 o 
  10   1   7      363.76      344.38     26.92 o 
  11   1   7      184.99      179.71     22.10 o 
 -11   2   7      387.52      417.82     29.22 o 
 -10   2   7      486.68      532.85     52.77 o 
  -9   2   7      350.02      322.04     36.69 o 
  -8   2   7     1295.24     1329.18     31.04 o 
  -7   2   7      119.99      100.65     11.54 o 
  -6   2   7     1249.76     1253.20     25.93 o 
  -5   2   7     2717.07     2705.41     35.18 o 
  -4   2   7     1167.72     1143.80     19.68 o 
  -3   2   7     6743.46     6739.67     60.35 o 
  -2   2   7     6480.89     6567.15     58.27 o 
  -1   2   7     6309.67     6406.46     56.24 o 
   0   2   7    18864.71    18886.44    150.33 o 
   1   2   7     6151.20     6270.24     54.99 o 
   2   2   7     6264.58     6445.67     71.36 o 
   3   2   7     6665.97     6808.30     67.12 o 
   4   2   7     1133.27     1090.20     20.96 o 
   5   2   7     2664.95     2728.69     34.05 o 
   6   2   7     1370.48     1400.36     21.32 o 
   7   2   7      117.37      110.92     11.94 o 
   8   2   7     1214.33     1257.13     30.61 o 
   9   2   7      353.94      343.83     23.46 o 
  10   2   7      506.74      572.58     31.20 o 
  11   2   7      372.83      339.55     26.61 o 
 -11   3   7      164.94      154.60     21.15 o 
 -10   3   7      238.39      211.56     30.46 o 
  -9   3   7      503.24      532.34     28.06 o 
  -8   3   7      367.14      315.00     18.21 o 
  -7   3   7     1076.97     1098.39     28.06 o 
  -6   3   7     2049.45     2029.92     30.83 o 
  -5   3   7     1559.07     1554.93     21.99 o 
  -4   3   7     4439.13     4485.71     44.20 o 
  -3   3   7      299.28      274.29      8.79 o 
  -2   3   7     1611.18     1547.59     21.65 o 
  -1   3   7    14844.90    15262.01    135.66 o 
   0   3   7      400.82      396.19      9.11 o 
   1   3   7    14917.52    15347.84    115.09 o 
   2   3   7     1505.74     1455.53     23.39 o 
   3   3   7      298.58      256.59     12.61 o 
   4   3   7     4641.43     4659.93     67.75 o 
   5   3   7     1574.11     1625.75     28.79 o 
   6   3   7     2058.00     2064.34     31.32 o 
   7   3   7     1109.01     1092.20     23.46 o 
   8   3   7      390.95      369.64     19.55 o 
   9   3   7      494.80      489.19     23.36 o 
  10   3   7      253.83      235.84     22.32 o 
  11   3   7      171.98      153.04     20.93 o 
 -10   4   7      198.43      183.47     20.64 o 
  -9   4   7      467.75      495.08     24.31 o 
  -8   4   7      182.14      201.96     20.95 o 
  -7   4   7     2027.77     2034.63     38.32 o 
  -6   4   7     4057.98     4023.88     62.13 o 
  -5   4   7      776.81      781.45     15.30 o 
  -4   4   7     1696.12     1709.55     20.90 o 
  -3   4   7      742.78      753.15     17.20 o 
  -2   4   7     2514.86     2566.25     30.86 o 
  -1   4   7     6167.94     6317.31     61.99 o 
   0   4   7      678.78      699.30     13.45 o 
   1   4   7     6433.64     6597.61     54.41 o 
   2   4   7     2379.64     2448.85     24.80 o 
   3   4   7      855.30      870.55     20.23 o 
   4   4   7     1641.90     1714.28     29.52 o 
   5   4   7      766.22      777.91     20.36 o 
   6   4   7     4099.55     4192.88     51.20 o 
   7   4   7     2123.55     2156.99     39.72 o 
   8   4   7      185.73      184.13     15.45 o 
   9   4   7      489.12      495.98     23.77 o 
  10   4   7      218.94      206.59     21.22 o 
 -10   5   7      315.12      312.24     25.38 o 
  -9   5   7      193.97      181.19     16.21 o 
  -8   5   7      846.71      854.14     26.24 o 
  -7   5   7     1018.26     1008.36     27.30 o 
  -6   5   7      534.81      556.77     20.32 o 
  -5   5   7     4081.99     4272.30     62.39 o 
  -4   5   7     2545.67     2519.92     29.67 o 
  -3   5   7     4031.05     3854.45    107.48 o 
  -2   5   7      490.89      502.98     13.51 o 
  -1   5   7     2924.92     2819.60     33.08 o 
   0   5   7     1222.18     1135.33     19.41 o 
   1   5   7     2888.13     2874.86     28.65 o 
   2   5   7      526.27      515.19     11.67 o 
   3   5   7     4031.36     4002.69     40.21 o 
   4   5   7     2467.78     2483.00     38.27 o 
   5   5   7     4143.92     4363.01     58.44 o 
   6   5   7      510.98      544.56     17.81 o 
   7   5   7     1019.44     1073.78     26.30 o 
   8   5   7      845.96      873.25     27.25 o 
   9   5   7      214.01      231.70     21.89 o 
  10   5   7      309.75      312.57     21.61 o 
 -10   6   7      310.78      351.28     31.70 o 
  -9   6   7      167.61      138.30     18.43 o 
  -8   6   7     1028.29     1018.89     41.16 o 
  -7   6   7      378.95      377.12     19.40 o 
  -6   6   7     1559.34     1613.92     39.94 o 
  -5   6   7     1106.31     1140.63     25.55 o 
  -4   6   7      250.43      248.00      9.90 o 
  -3   6   7     1930.72     1970.29     24.68 o 
  -2   6   7      260.52      269.80      9.91 o 
  -1   6   7     1023.41     1025.18     17.48 o 
   0   6   7     2595.55     2695.98     29.92 o 
   1   6   7     1064.47     1069.52     18.67 o 
   2   6   7      230.21      226.50      8.10 o 
   3   6   7     1922.34     2017.25     25.56 o 
   4   6   7      283.47      248.67     13.75 o 
   5   6   7     1071.85     1110.66     40.75 o 
   6   6   7     1430.37     1456.00     27.77 o 
   7   6   7      376.92      391.13     17.22 o 
   8   6   7     1039.87     1091.54     26.54 o 
   9   6   7      153.99      131.78     20.26 o 
  10   6   7      288.44      287.91     21.45 o 
 -10   7   7      226.43      218.87     23.12 o 
  -9   7   7      380.88      398.80     31.09 o 
  -8   7   7      273.90      290.06     22.91 o 
  -7   7   7     1757.03     1691.58     50.76 o 
  -6   7   7     1386.42     1385.54     37.38 o 
  -5   7   7     1056.11     1054.44     31.20 o 
  -4   7   7     2111.33     2047.47     29.85 o 
  -3   7   7     1431.78     1439.82     20.82 o 
  -2   7   7     4721.21     4791.15     46.70 o 
  -1   7   7     4663.81     4847.74     51.60 o 
   0   7   7     1581.84     1647.87     22.09 o 
   1   7   7     4575.43     4756.07     47.05 o 
   2   7   7     4781.00     4883.96     51.38 o 
   3   7   7     1458.10     1469.47     21.91 o 
   4   7   7     2042.46     1990.59     30.64 o 
   5   7   7     1039.34     1037.65     22.80 o 
   6   7   7     1331.27     1348.16     27.34 o 
   7   7   7     1722.42     1839.15     33.70 o 
   8   7   7      276.44      267.80     18.44 o 
   9   7   7      368.32      358.17     26.21 o 
  10   7   7      210.91      206.48     23.33 o 
  -9   8   7      440.71      422.63     28.45 o 
  -8   8   7      133.61      120.01     17.66 o 
  -7   8   7      465.91      439.84     25.87 o 
  -6   8   7      217.72      210.87     18.49 o 
  -5   8   7      658.11      630.22     27.89 o 
  -4   8   7     2709.11     2764.59     42.97 o 
  -3   8   7      615.82      633.42     21.55 o 
  -2   8   7     2438.01     2495.96     48.45 o 
  -1   8   7      546.30      546.67     14.77 o 
   0   8   7     1962.79     1928.27     27.33 o 
   1   8   7      528.46      521.29     17.39 o 
   2   8   7     2514.87     2603.30     32.38 o 
   3   8   7      624.93      619.35     15.16 o 
   4   8   7     2814.85     2899.82     40.03 o 
   5   8   7      659.01      669.98     22.50 o 
   6   8   7      239.32      212.45     15.73 o 
   7   8   7      467.36      470.22     22.19 o 
   8   8   7      154.22      164.64     18.20 o 
   9   8   7      445.38      462.49     29.62 o 
  -9   9   7      126.79      126.73     21.43 o 
  -8   9   7      689.31      745.15     33.40 o 
  -7   9   7      178.32      189.57     19.29 o 
  -6   9   7      454.63      440.28     25.31 o 
  -5   9   7      794.18      729.00     37.04 o 
  -4   9   7      334.50      345.08     20.48 o 
  -3   9   7     1742.47     1740.37     32.18 o 
  -2   9   7     1317.05     1369.82     33.25 o 
  -1   9   7      140.02      134.81     11.23 o 
   0   9   7     1474.82     1398.87     24.56 o 
   1   9   7      136.48      137.27      9.67 o 
   2   9   7     1363.01     1344.28     23.95 o 
   3   9   7     1806.69     1828.42     27.13 o 
   4   9   7      359.74      417.27     19.63 o 
   5   9   7      751.41      716.52     24.35 o 
   6   9   7      415.90      383.85     20.62 o 
   7   9   7      190.45      208.29     17.52 o 
   8   9   7      673.71      709.01     32.65 o 
   9   9   7      119.80      149.90     21.71 o 
  -8  10   7      335.43      324.53     25.73 o 
  -7  10   7       81.11       57.85     18.45 o 
  -6  10   7      255.16      244.06     20.71 o 
  -5  10   7      837.54      773.21     55.02 o 
  -4  10   7      947.77      937.87     38.92 o 
  -3  10   7     2236.31     2256.40     59.90 o 
  -2  10   7     1702.49     1701.81     39.20 o 
  -1  10   7     2203.83     2106.55     43.72 o 
   0  10   7     2133.99     2111.78     37.85 o 
   1  10   7     2188.14     2091.35     37.79 o 
   2  10   7     1619.65     1661.91     32.84 o 
   3  10   7     2210.43     2196.61     37.88 o 
   4  10   7      961.20      989.29     34.53 o 
   5  10   7      852.15      861.22     26.86 o 
   6  10   7      259.80      223.15     17.47 o 
   7  10   7       87.49       76.24     14.01 o 
   8  10   7      310.76      313.97     22.23 o 
  -7  11   7      208.88      182.32     33.42 o 
  -6  11   7      255.21      230.40     26.31 o 
  -5  11   7      290.33      278.49     27.58 o 
  -4  11   7      606.91      618.72     33.65 o 
  -3  11   7       85.81       85.06     17.64 o 
  -2  11   7      221.54      208.83     22.85 o 
  -1  11   7     1993.05     2041.98     54.26 o 
   0  11   7       88.29       90.72     11.88 o 
   1  11   7     2014.70     2057.10     49.97 o 
   2  11   7      177.08      171.89     13.88 o 
   3  11   7       65.18       56.93     21.00 o 
   4  11   7      644.82      665.98     28.38 o 
   5  11   7      273.19      218.61     20.23 o 
   6  11   7      228.58      269.64     19.52 o 
   7  11   7      232.80      170.75     17.74 o 
  -6  12   7      551.18      489.30     56.59 o 
  -5  12   7      216.82      188.76     24.91 o 
  -4  12   7      410.29      381.28     30.96 o 
  -3  12   7      616.17      568.42     39.57 o 
  -2  12   7      707.23      679.48     34.93 o 
  -1  12   7     1126.99     1110.25     29.90 o 
   0  12   7      844.53      829.35     26.19 o 
   1  12   7     1142.62     1175.89     34.69 o 
   2  12   7      720.77      712.37     26.90 o 
   3  12   7      622.31      611.03     36.30 o 
   4  12   7      418.81      386.87     26.68 o 
   5  12   7      200.81      214.78     21.52 o 
   6  12   7      567.43      581.20     32.79 o 
  -5  13   7      560.24      590.13     41.05 o 
  -4  13   7       16.68        4.64     16.15 o 
  -3  13   7      342.49      294.40     28.83 o 
  -2  13   7       54.16       61.68     17.54 o 
  -1  13   7      395.17      392.18     21.42 o 
   0  13   7     1726.41     1867.30     41.56 o 
   1  13   7      384.50      403.71     26.04 o 
   2  13   7       55.87       88.29     20.08 o 
   3  13   7      331.02      291.85     23.28 o 
   4  13   7       19.01       20.43     13.92 o 
   5  13   7      580.72      652.58     32.83 o 
  -4  14   7       87.25       95.36     21.57 o 
  -3  14   7      125.21      131.05     22.80 o 
  -2  14   7      308.43      318.44     32.67 o 
  -1  14   7      130.46      122.55     17.38 o 
   0  14   7      265.87      244.59     18.75 o 
   1  14   7      160.69      142.73     29.58 o 
   2  14   7      301.49      313.91     24.76 o 
   3  14   7      103.43       96.92     18.27 o 
   4  14   7       82.60       83.57     17.73 o 
  -1  15   7      616.79      566.77     30.75 o 
   0  15   7       31.73       25.14     13.86 o 
   1  15   7      592.83      719.36     74.63 o 
   0   0   8     3697.96     3709.10     50.89 o 
   1   0   8     3022.48     2941.65     30.18 o 
   2   0   8      489.41      438.17     13.08 o 
   3   0   8    23212.80    23909.28    190.63 o 
   4   0   8      775.35      775.62     16.51 o 
   5   0   8     1814.86     1758.07     27.06 o 
   6   0   8       20.75        9.87      7.71 o 
   7   0   8      209.06      202.56     13.01 o 
   8   0   8        0.32      -12.44      8.29 o 
   9   0   8      479.93      546.41     40.08 o 
  10   0   8      112.58       85.81     29.78 o 
  11   0   8      765.07      827.34     36.01 o 
 -11   1   8       16.80       -4.91     19.40 o 
 -10   1   8      188.28      168.08     19.73 o 
  -9   1   8      711.00      740.55     40.62 o 
  -8   1   8     1249.79     1196.36     35.86 o 
  -7   1   8     1156.11     1121.86     27.27 o 
  -6   1   8     1027.86      978.19     20.90 o 
  -5   1   8     2362.79     2342.13     32.49 o 
  -4   1   8     1047.77     1010.55     18.96 o 
  -3   1   8      523.39      468.20     12.82 o 
  -2   1   8     7977.84     7926.22     68.91 o 
  -1   1   8     8004.80     7902.61     63.24 o 
   0   1   8     8613.69     8321.88     71.21 o 
   1   1   8     7992.74     7872.04     74.16 o 
   2   1   8     8011.76     8109.96     76.42 o 
   3   1   8      525.02      481.70     10.84 o 
   4   1   8     1088.43     1066.07     16.55 o 
   5   1   8     2384.00     2371.94     30.61 o 
   6   1   8     1057.99      964.27     20.54 o 
   7   1   8     1150.67     1197.41     28.18 o 
   8   1   8     1136.34     1134.19     29.26 o 
   9   1   8      748.37      752.88     30.76 o 
  10   1   8      201.68      228.31     22.11 o 
  11   1   8       22.40       25.25     16.30 o 
 -11   2   8       50.71       65.95     18.40 o 
 -10   2   8      798.99      786.77     33.27 o 
  -9   2   8       79.11       76.10     16.01 o 
  -8   2   8       46.87       41.21     10.76 o 
  -7   2   8      254.92      246.25     15.37 o 
  -6   2   8     1658.93     1630.49     36.60 o 
  -5   2   8       25.94       27.66      6.70 o 
  -4   2   8     6360.01     6327.33     65.46 o 
  -3   2   8     5414.72     5151.39     49.32 o 
  -2   2   8     7882.98     8104.91     70.99 o 
  -1   2   8      761.44      728.63     12.66 o 
   0   2   8        0.72       -4.83      3.22 o 
   1   2   8      744.76      728.97     12.27 o 
   2   2   8     7696.79     8042.18     76.25 o 
   3   2   8     5487.85     5291.14     59.06 o 
   4   2   8     6500.94     6519.93     66.68 o 
   5   2   8       31.57       27.08      6.25 o 
   6   2   8     1567.14     1599.78     27.08 o 
   7   2   8      234.72      228.08     15.12 o 
   8   2   8       44.78       32.20     11.78 o 
   9   2   8       77.59       85.31     16.25 o 
  10   2   8      808.38      784.68     33.02 o 
  11   2   8       45.26       35.65     23.52 o 
 -10   3   8      448.61      475.34     33.21 o 
  -9   3   8      243.74      220.58     20.63 o 
  -8   3   8     1600.67     1642.43     35.76 o 
  -7   3   8      940.03      942.95     26.07 o 
  -6   3   8     1965.02     2002.72     31.24 o 
  -5   3   8      726.58      698.00     13.98 o 
  -4   3   8      335.08      300.30     15.68 o 
  -3   3   8     2212.66     2119.05     25.62 o 
  -2   3   8     3506.64     3424.45     38.85 o 
  -1   3   8     2178.93     2184.85     27.55 o 
   0   3   8     4366.26     4346.25     41.71 o 
   1   3   8     2479.57     2605.49     28.20 o 
   2   3   8     3307.41     3271.23     30.63 o 
   3   3   8     2201.99     2144.16     33.21 o 
   4   3   8      347.68      338.24     15.49 o 
   5   3   8      792.97      801.52     20.25 o 
   6   3   8     2032.76     2085.74     31.89 o 
   7   3   8      968.61      965.98     26.57 o 
   8   3   8     1582.49     1569.65     35.06 o 
   9   3   8      274.39      263.01     18.60 o 
  10   3   8      460.66      462.06     29.25 o 
 -10   4   8       22.84       19.09     14.39 o 
  -9   4   8       13.46        0.69     10.69 o 
  -8   4   8      131.86      130.13     13.97 o 
  -7   4   8      970.40      989.48     33.10 o 
  -6   4   8      403.24      384.19     28.08 o 
  -5   4   8     7048.99     7100.92     61.77 o 
  -4   4   8      482.16      475.59     12.16 o 
  -3   4   8     2160.95     2189.03     29.13 o 
  -2   4   8      845.55      792.86     15.46 o 
  -1   4   8     5790.77     5993.75     69.81 o 
   0   4   8      485.19      546.94     11.27 o 
   1   4   8     5686.79     5958.05     50.64 o 
   2   4   8      839.55      811.51     13.02 o 
   3   4   8     2109.85     2182.97     29.88 o 
   4   4   8      546.69      561.39     16.91 o 
   5   4   8     6964.37     7010.97     98.30 o 
   6   4   8      422.56      424.81     18.98 o 
   7   4   8      956.19      968.25     27.14 o 
   8   4   8      119.83      104.84     13.30 o 
   9   4   8       17.70       -0.51     10.86 o 
  10   4   8       16.33       22.64     14.46 o 
 -10   5   8       89.61       50.55     20.92 o 
  -9   5   8      601.57      639.74     25.13 o 
  -8   5   8      736.45      743.32     25.28 o 
  -7   5   8     3511.56     3621.08     55.91 o 
  -6   5   8      893.86      916.41     24.96 o 
  -5   5   8     1048.91     1089.95     20.01 o 
  -4   5   8     1048.56      992.88     16.17 o 
  -3   5   8      236.47      199.24      9.96 o 
  -2   5   8     1558.19     1526.82     26.13 o 
  -1   5   8     1651.28     1652.21     27.02 o 
   0   5   8     1016.57     1012.05     17.46 o 
   1   5   8     1592.51     1584.99     20.91 o 
   2   5   8     1598.81     1654.15     28.69 o 
   3   5   8      242.54      239.36      7.81 o 
   4   5   8     1086.08     1054.57     24.82 o 
   5   5   8     1021.98     1076.01     25.70 o 
   6   5   8      860.72      877.93     21.50 o 
   7   5   8     3569.63     3661.93     49.40 o 
   8   5   8      764.73      769.16     26.47 o 
   9   5   8      573.94      564.64     24.81 o 
  10   5   8       97.83       89.50     15.75 o 
 -10   6   8      236.16      226.16     23.04 o 
  -9   6   8       88.55       75.69     21.99 o 
  -8   6   8      173.35      156.14     18.02 o 
  -7   6   8       33.11       30.90     10.38 o 
  -6   6   8     2027.86     2031.13     38.05 o 
  -5   6   8     2239.25     2252.55     38.71 o 
  -4   6   8     3689.57     3750.67     40.79 o 
  -3   6   8       39.22       32.79      7.88 o 
  -2   6   8     2669.49     2693.00     33.64 o 
  -1   6   8      275.20      294.75     10.39 o 
   0   6   8       93.31       87.61      6.05 o 
   1   6   8      310.92      300.25      9.11 o 
   2   6   8     2718.78     2813.89     29.65 o 
   3   6   8       47.17       40.52      5.32 o 
   4   6   8     3655.16     3738.40     52.84 o 
   5   6   8     2224.49     2300.14     39.95 o 
   6   6   8     1973.30     2076.25     34.47 o 
   7   6   8       43.07       39.01      9.22 o 
   8   6   8      184.60      194.41     16.80 o 
   9   6   8       83.06       74.89     14.25 o 
  10   6   8      235.12      221.51     19.78 o 
  -9   7   8      217.67      201.33     21.46 o 
  -8   7   8     1503.71     1525.49     43.42 o 
  -7   7   8      339.10      349.63     23.64 o 
  -6   7   8      921.57      893.76     30.73 o 
  -5   7   8     1151.36     1094.98     31.88 o 
  -4   7   8       51.19       52.74      7.72 o 
  -3   7   8      172.40      162.64      9.53 o 
  -2   7   8     2151.54     2091.65     28.93 o 
  -1   7   8      249.25      248.50     10.45 o 
   0   7   8     5235.82     5512.37     53.41 o 
   1   7   8      230.67      252.28      9.26 o 
   2   7   8     2155.96     2095.52     29.66 o 
   3   7   8      180.18      155.61     10.28 o 
   4   7   8       49.53       35.94      7.69 o 
   5   7   8     1128.30     1165.54     34.01 o 
   6   7   8      898.49      947.02     23.52 o 
   7   7   8      346.79      368.45     18.59 o 
   8   7   8     1513.08     1490.25     43.24 o 
   9   7   8      213.00      234.34     23.39 o 
  -9   8   8       83.19      115.82     20.39 o 
  -8   8   8       48.95       42.86     17.14 o 
  -7   8   8      482.20      450.26     26.58 o 
  -6   8   8       48.58       29.82     12.35 o 
  -5   8   8     1938.39     1905.27     72.99 o 
  -4   8   8      328.29      335.89     16.40 o 
  -3   8   8     6991.53     7095.87     95.74 o 
  -2   8   8       78.96       69.48      7.83 o 
  -1   8   8       28.28       21.01      8.47 o 
   0   8   8      243.25      219.44      9.56 o 
   1   8   8       20.39       19.07      5.47 o 
   2   8   8       51.28       47.48      6.83 o 
   3   8   8     7127.55     7287.19     78.11 o 
   4   8   8      335.92      367.91     15.52 o 
   5   8   8     1961.61     2063.54     39.55 o 
   6   8   8       62.80       69.64     12.05 o 
   7   8   8      510.62      521.73     23.87 o 
   8   8   8       51.80       40.20     12.94 o 
   9   8   8       78.63       62.49     20.81 o 
  -8   9   8       89.75      106.05     18.28 o 
  -7   9   8      714.25      679.87     30.58 o 
  -6   9   8      230.33      214.75     19.50 o 
  -5   9   8      510.70      520.45     24.86 o 
  -4   9   8      241.15      236.92     18.08 o 
  -3   9   8      784.32      754.56     30.62 o 
  -2   9   8      169.92      191.26     16.37 o 
  -1   9   8     4300.70     4473.64     58.71 o 
   0   9   8      526.52      508.58     16.35 o 
   1   9   8     4344.08     4470.30     57.31 o 
   2   9   8      154.41      149.18      9.76 o 
   3   9   8      743.16      731.27     19.88 o 
   4   9   8      222.20      195.25     14.91 o 
   5   9   8      511.31      476.11     21.67 o 
   6   9   8      219.36      249.65     21.43 o 
   7   9   8      687.04      664.29     25.79 o 
   8   9   8       74.30       75.76     14.73 o 
  -8  10   8       34.38       41.64     16.63 o 
  -7  10   8       64.51       47.75     15.40 o 
  -6  10   8      296.82      274.65     33.26 o 
  -5  10   8      102.71      118.76     35.84 o 
  -4  10   8     1433.49     1403.10     48.23 o 
  -3  10   8     2059.42     2039.11    136.25 o 
  -2  10   8     1861.90     1872.31     41.87 o 
  -1  10   8      169.03      147.77     14.90 o 
   0  10   8      361.37      327.15     17.73 o 
   1  10   8      162.24      162.20     13.20 o 
   2  10   8     1877.44     1896.58     28.98 o 
   3  10   8     2045.07     2090.91     34.96 o 
   4  10   8     1496.88     1541.06     34.62 o 
   5  10   8      100.02      110.04     13.71 o 
   6  10   8      276.20      283.07     19.35 o 
   7  10   8       64.68       47.20     13.26 o 
   8  10   8       29.08       21.40     13.44 o 
  -7  11   8       82.33       57.58     27.39 o 
  -6  11   8      400.27      410.96     88.60 o 
  -5  11   8      129.77      123.63     21.42 o 
  -4  11   8       13.90       14.17     14.18 o 
  -3  11   8       57.05       50.87     15.81 o 
  -2  11   8     1914.37     1960.38     70.92 o 
  -1  11   8      135.27      166.24     19.63 o 
   0  11   8     4108.50     4325.29     62.88 o 
   1  11   8      148.56      166.41     13.92 o 
   2  11   8     1934.93     1994.73     39.50 o 
   3  11   8       68.74       41.76     12.75 o 
   4  11   8       14.87       -4.22     14.17 o 
   5  11   8      139.44      128.27     18.50 o 
   6  11   8      408.10      393.04     22.74 o 
   7  11   8       76.02       77.75     14.67 o 
  -6  12   8      181.08      181.66     25.72 o 
  -5  12   8      600.19      627.70     99.48 o 
  -4  12   8      595.91      569.58     35.30 o 
  -3  12   8      238.28      235.46     25.49 o 
  -2  12   8      807.17      780.63     47.32 o 
  -1  12   8      475.19      484.53     29.76 o 
   0  12   8       17.83       12.77     13.96 o 
   1  12   8      470.54      463.33     26.43 o 
   2  12   8      777.23      849.30     32.89 o 
   3  12   8      229.49      222.47     20.48 o 
   4  12   8      618.37      616.88     75.51 o 
   5  12   8      596.86      662.61     37.74 o 
   6  12   8      168.32      143.29     19.96 o 
  -5  13   8       28.23       20.70     18.00 o 
  -4  13   8      194.71      193.07     56.07 o 
  -3  13   8       79.36       94.28     20.68 o 
  -2  13   8       53.10       53.42     17.21 o 
  -1  13   8     1169.36     1202.47     37.59 o 
   0  13   8       26.31       51.20     11.83 o 
   1  13   8     1181.93     1165.81     60.21 o 
   2  13   8       55.81       35.36     13.43 o 
   3  13   8       83.52       58.96     15.79 o 
   4  13   8      201.31      211.88     22.21 o 
   5  13   8       34.62       37.51     24.31 o 
  -3  14   8      205.30      203.17     33.27 o 
  -2  14   8      135.56      121.00     21.99 o 
  -1  14   8      184.23      158.90     23.59 o 
   0  14   8        2.76      -15.30     10.20 o 
   1  14   8      184.11      210.83     27.05 o 
   2  14   8      153.00      151.26     20.30 o 
   3  14   8      206.35      173.82     22.21 o 
   1   0   9     5332.26     5206.34     48.56 o 
   2   0   9    12102.33    12016.87    100.73 o 
   3   0   9      852.71      821.64     13.66 o 
   4   0   9     7523.29     7377.00     75.25 o 
   5   0   9      124.92      114.16     12.31 o 
   6   0   9      737.81      754.33     18.94 o 
   7   0   9      133.68       94.50      9.87 o 
   8   0   9       20.60        9.21      9.81 o 
   9   0   9      195.63      212.68     20.95 o 
  10   0   9      631.78      561.99     42.43 o 
 -10   1   9      277.62      304.73     33.61 o 
  -9   1   9      304.03      269.19     22.24 o 
  -8   1   9     1010.39     1081.96     35.07 o 
  -7   1   9     1173.10     1274.19     25.82 o 
  -6   1   9     1431.17     1431.84     26.00 o 
  -5   1   9      156.83      149.30      9.76 o 
  -4   1   9      626.35      605.24     15.69 o 
  -3   1   9     3966.75     3885.04     39.41 o 
  -2   1   9     3808.57     3614.05     36.82 o 
  -1   1   9     7074.11     7045.67     58.21 o 
   0   1   9     8408.72     8395.66     72.83 o 
   1   1   9     6715.45     6587.06     65.42 o 
   2   1   9     4048.00     3988.46     42.84 o 
   3   1   9     3833.10     3767.70     43.68 o 
   4   1   9      626.10      593.09     14.91 o 
   5   1   9      189.21      183.44     10.39 o 
   6   1   9     1348.28     1370.36     35.22 o 
   7   1   9     1113.77     1172.51     28.49 o 
   8   1   9      948.80     1000.01     30.82 o 
   9   1   9      285.76      274.49     22.61 o 
  10   1   9      266.44      256.14     23.42 o 
 -10   2   9       12.55       14.08     14.33 o 
  -9   2   9      205.63      203.24     26.43 o 
  -8   2   9      257.25      261.69     17.26 o 
  -7   2   9      209.19      215.48     12.78 o 
  -6   2   9      433.85      378.20     14.90 o 
  -5   2   9     3037.97     2969.78     38.94 o 
  -4   2   9     1408.22     1506.96     25.35 o 
  -3   2   9     5639.61     5617.68     53.80 o 
  -2   2   9     5067.30     5184.05     45.56 o 
  -1   2   9     2059.79     2014.30     24.08 o 
   0   2   9     3201.79     3115.44     32.56 o 
   1   2   9     2120.98     2088.13     24.40 o 
   2   2   9     5099.30     5333.54     54.24 o 
   3   2   9     5609.57     5685.21     59.33 o 
   4   2   9     1425.69     1507.07     23.85 o 
   5   2   9     3193.59     3163.22     44.05 o 
   6   2   9      425.52      401.59     16.67 o 
   7   2   9      211.96      216.97     15.50 o 
   8   2   9      257.66      226.90     16.78 o 
   9   2   9      191.95      189.35     20.26 o 
  10   2   9       15.88       30.22     14.97 o 
 -10   3   9      276.88      265.01     23.56 o 
  -9   3   9      660.89      720.99     31.40 o 
  -8   3   9      749.78      755.27     25.47 o 
  -7   3   9     1562.58     1577.19     33.62 o 
  -6   3   9      698.78      710.59     18.88 o 
  -5   3   9     1351.38     1266.51     20.80 o 
  -4   3   9     1140.21     1127.69     18.80 o 
  -3   3   9      408.86      407.60     11.26 o 
  -2   3   9     5425.95     5345.31     56.17 o 
  -1   3   9     8180.01     7901.74     69.99 o 
   0   3   9     2290.12     2440.03     27.66 o 
   1   3   9     7801.22     7556.90     84.62 o 
   2   3   9     5476.45     5470.08     47.19 o 
   3   3   9      445.29      435.04     23.87 o 
   4   3   9     1075.03     1021.21     19.66 o 
   5   3   9     1360.80     1314.95     26.22 o 
   6   3   9      716.39      767.55     27.43 o 
   7   3   9     1508.67     1538.91     33.72 o 
   8   3   9      751.43      808.54     27.21 o 
   9   3   9      669.89      770.99     36.89 o 
  10   3   9      280.03      266.45     23.90 o 
 -10   4   9      149.84      115.04     18.81 o 
  -9   4   9        5.53        2.55     10.38 o 
  -8   4   9      114.51      112.38     13.58 o 
  -7   4   9      722.54      663.97     29.05 o 
  -6   4   9     2736.31     2774.92     47.70 o 
  -5   4   9      658.32      655.94     14.63 o 
  -4   4   9     5033.07     5206.47     57.53 o 
  -3   4   9      997.03      971.63     18.59 o 
  -2   4   9     2003.99     2025.82     27.83 o 
  -1   4   9      403.48      388.04     11.73 o 
   0   4   9      327.02      285.81      9.16 o 
   1   4   9      306.29      285.65     11.46 o 
   2   4   9     2034.81     2061.93     22.91 o 
   3   4   9      973.17      977.46     19.25 o 
   4   4   9     5194.71     5266.27     66.86 o 
   5   4   9      682.00      630.05     34.67 o 
   6   4   9     2654.73     2640.18     42.82 o 
   7   4   9      718.84      686.63     24.57 o 
   8   4   9      110.19      112.77     14.12 o 
   9   4   9        4.62      -10.16     10.93 o 
  10   4   9      140.50      113.24     18.80 o 
 -10   5   9      343.95      321.96     32.49 o 
  -9   5   9      236.53      246.31     22.37 o 
  -8   5   9     1118.07     1096.82     30.46 o 
  -7   5   9      273.13      278.79     17.46 o 
  -6   5   9     1237.97     1239.39     30.43 o 
  -5   5   9     4047.58     4076.85     50.15 o 
  -4   5   9       93.91      100.36      7.53 o 
  -3   5   9      633.58      625.22     17.02 o 
  -2   5   9     2093.05     2072.97     31.99 o 
  -1   5   9     1901.62     1957.94     31.51 o 
   0   5   9     1272.86     1209.58     18.38 o 
   1   5   9     2101.85     2137.35     24.33 o 
   2   5   9     2022.21     1971.18     23.02 o 
   3   5   9      640.59      630.24     14.46 o 
   4   5   9      113.79      126.38     13.16 o 
   5   5   9     3947.72     3960.01     55.80 o 
   6   5   9     1259.69     1284.51     29.51 o 
   7   5   9      280.22      292.14     18.17 o 
   8   5   9     1145.17     1120.57     30.95 o 
   9   5   9      221.17      241.98     19.29 o 
  10   5   9      338.42      335.35     23.06 o 
 -10   6   9       35.58       30.60     15.82 o 
  -9   6   9       56.29       48.50     15.63 o 
  -8   6   9      164.77      167.11     29.53 o 
  -7   6   9      889.54      948.55     30.14 o 
  -6   6   9      860.47      867.20     24.91 o 
  -5   6   9     3621.21     3659.93     42.25 o 
  -4   6   9      270.05      254.27     16.94 o 
  -3   6   9     4530.82     4472.63     91.33 o 
  -2   6   9       81.03       87.79      7.38 o 
  -1   6   9      746.34      745.02     18.67 o 
   0   6   9      711.20      733.73     15.69 o 
   1   6   9      795.73      812.12     14.42 o 
   2   6   9      115.60      137.66      7.25 o 
   3   6   9     4600.43     4574.34     48.33 o 
   4   6   9      223.90      212.08     13.86 o 
   5   6   9     3482.55     3576.73     53.32 o 
   6   6   9      843.95      851.73     22.19 o 
   7   6   9      904.09      946.79     28.11 o 
   8   6   9      168.27      148.85     15.69 o 
   9   6   9       64.90       73.77     17.61 o 
  10   6   9       40.99        7.38     13.35 o 
  -9   7   9      605.80      637.26     31.58 o 
  -8   7   9      130.71      131.78     17.77 o 
  -7   7   9     1608.52     1528.35     62.88 o 
  -6   7   9      307.82      303.57     20.95 o 
  -5   7   9      136.37      123.68     12.21 o 
  -4   7   9     1160.40     1182.91     20.79 o 
  -3   7   9     2504.32     2475.60     38.33 o 
  -2   7   9      223.39      250.11     15.53 o 
  -1   7   9     2712.26     2795.50     35.88 o 
   0   7   9      235.50      226.95     10.53 o 
   1   7   9     2922.38     2947.63     34.96 o 
   2   7   9      240.78      256.45      9.78 o 
   3   7   9     2474.09     2442.15     37.48 o 
   4   7   9     1182.30     1168.37     28.04 o 
   5   7   9      109.06      101.74     12.12 o 
   6   7   9      346.07      352.80     21.19 o 
   7   7   9     1690.47     1746.64     54.19 o 
   8   7   9      133.41      153.49     19.72 o 
   9   7   9      600.66      656.51     34.01 o 
  -9   8   9      275.11      255.67     24.19 o 
  -8   8   9       32.38       20.89     14.25 o 
  -7   8   9       90.36       70.68     15.03 o 
  -6   8   9      655.67      659.85     47.80 o 
  -5   8   9      880.12      830.56     30.63 o 
  -4   8   9     3129.83     3145.85     48.32 o 
  -3   8   9      364.19      328.01     23.65 o 
  -2   8   9     3587.27     3480.76     49.30 o 
  -1   8   9       56.21       52.84      8.61 o 
   0   8   9     1479.71     1374.29     21.74 o 
   1   8   9       78.03       83.19      7.02 o 
   2   8   9     3523.16     3465.72     40.37 o 
   3   8   9      373.57      400.40     15.74 o 
   4   8   9     3136.90     3145.56     50.13 o 
   5   8   9      852.39      802.46     26.00 o 
   6   8   9      652.16      694.54     24.64 o 
   7   8   9       80.38       71.43     13.00 o 
   8   8   9       32.60       40.40     15.66 o 
   9   8   9      271.83      261.04     25.31 o 
  -8   9   9      563.09      545.91     31.31 o 
  -7   9   9      139.05      117.44     17.58 o 
  -6   9   9      684.84      690.24     46.41 o 
  -5   9   9      140.74      117.22     15.61 o 
  -4   9   9      106.15      124.58     16.21 o 
  -3   9   9      815.44      816.20     27.52 o 
  -2   9   9     2362.38     2436.39     47.85 o 
  -1   9   9      508.22      561.18     29.63 o 
   0   9   9     4636.65     4851.42     57.21 o 
   1   9   9      448.49      460.16     17.04 o 
   2   9   9     2302.51     2347.93     36.20 o 
   3   9   9      822.48      814.27     38.33 o 
   4   9   9      102.06      118.55     12.93 o 
   5   9   9      163.07      156.51     14.68 o 
   6   9   9      702.72      729.45     25.76 o 
   7   9   9      132.08      132.36     15.26 o 
   8   9   9      566.13      580.45     35.66 o 
  -7  10   9       68.97       49.93     15.95 o 
  -6  10   9       82.24       68.39     18.56 o 
  -5  10   9      625.34      669.28     86.00 o 
  -4  10   9      851.40      741.13     36.20 o 
  -3  10   9     1087.00     1073.90     41.19 o 
  -2  10   9      513.42      572.30     29.44 o 
  -1  10   9      674.58      693.64     25.72 o 
   0  10   9      612.78      653.00     22.12 o 
   1  10   9      648.99      612.99     20.94 o 
   2  10   9      507.57      513.91     26.07 o 
   3  10   9     1049.86     1136.76     31.72 o 
   4  10   9      877.15      901.58     27.19 o 
   5  10   9      646.23      648.17     24.16 o 
   6  10   9       86.99       74.73     13.45 o 
   7  10   9       56.20       47.46     13.65 o 
  -7  11   9      503.63      470.55     36.71 o 
  -6  11   9       17.03       -5.45     14.93 o 
  -5  11   9      222.78      221.18     26.01 o 
  -4  11   9       56.52       60.27     24.23 o 
  -3  11   9      354.10      337.52     28.68 o 
  -2  11   9      112.79      121.31     15.01 o 
  -1  11   9     3263.16     3293.46     60.81 o 
   0  11   9       46.57       79.53     11.60 o 
   1  11   9     3181.13     3232.87     51.84 o 
   2  11   9      108.09      117.92     13.54 o 
   3  11   9      362.37      329.95     23.12 o 
   4  11   9       46.93       41.49     13.58 o 
   5  11   9      232.31      213.50     37.21 o 
   6  11   9       16.49       -8.15     10.76 o 
   7  11   9      482.91      461.32     25.40 o 
  -6  12   9      137.31      128.00     24.70 o 
  -5  12   9      357.52      372.97     33.22 o 
  -4  12   9      379.12      443.00     34.25 o 
  -3  12   9      446.05      498.75     36.51 o 
  -2  12   9      384.45      332.22     27.83 o 
  -1  12   9      485.69      506.29     27.02 o 
   0  12   9       95.12      110.51     13.65 o 
   1  12   9      494.43      534.31     44.64 o 
   2  12   9      358.11      382.75     21.03 o 
   3  12   9      450.71      429.41     26.54 o 
   4  12   9      366.89      384.96     26.03 o 
   5  12   9      372.36      336.73     25.74 o 
   6  12   9      147.60      163.66     31.13 o 
  -4  13   9        6.53       -3.34     15.96 o 
  -3  13   9       41.75       47.83     18.75 o 
  -2  13   9      428.01      369.64     30.84 o 
  -1  13   9       93.37       96.43     19.46 o 
   0  13   9     1197.79     1220.11     33.02 o 
   1  13   9       91.65      117.45     17.05 o 
   2  13   9      433.70      391.40     26.25 o 
   3  13   9       35.14        7.50     13.37 o 
   4  13   9        7.06        2.64     13.51 o 
  -3  14   9      294.37      286.16     30.35 o 
  -2  14   9      414.33      364.75     32.04 o 
  -1  14   9        7.53      -14.65     13.82 o 
   0  14   9      212.16      226.14     28.77 o 
   1  14   9       11.45        1.00     16.94 o 
   2  14   9      416.79      413.35     28.48 o 
   3  14   9      318.97      288.05     25.29 o 
   0   0  10     5231.71     5368.30     71.69 o 
   1   0  10     3456.27     3337.89     38.18 o 
   2   0  10     6431.40     6364.04     58.74 o 
   3   0  10     3002.48     2947.88     32.75 o 
   4   0  10        9.21       18.63      7.56 o 
   5   0  10     2114.03     2149.97     32.42 o 
   6   0  10      562.54      515.61     18.86 o 
   7   0  10        0.70       -8.25      7.29 o 
   8   0  10     1390.14     1337.98     32.60 o 
   9   0  10       16.73       -2.84     12.15 o 
  10   0  10       82.82       91.87     17.49 o 
 -10   1  10      549.80      555.78     30.79 o 
  -9   1  10      245.69      242.43     31.25 o 
  -8   1  10      713.67      726.62     29.77 o 
  -7   1  10      866.24      921.75     22.70 o 
  -6   1  10      477.93      521.16     18.90 o 
  -5   1  10      855.45      898.87     20.12 o 
  -4   1  10     2555.13     2626.97     35.81 o 
  -3   1  10     1088.46     1073.37     17.15 o 
  -2   1  10      811.10      867.90     16.63 o 
  -1   1  10     5884.62     6010.65     51.87 o 
   0   1  10     2701.41     2751.30     30.40 o 
   1   1  10     6006.05     6126.57     61.83 o 
   2   1  10      850.44      912.86     16.17 o 
   3   1  10     1045.49     1022.65     19.75 o 
   4   1  10     2615.23     2638.81     35.88 o 
   5   1  10      830.10      851.53     20.70 o 
   6   1  10      515.76      562.05     19.37 o 
   7   1  10      809.29      867.87     25.82 o 
   8   1  10      671.77      660.92     24.35 o 
   9   1  10      217.54      236.46     21.23 o 
  10   1  10      557.01      591.36     32.01 o 
 -10   2  10       57.11       33.63     15.48 o 
  -9   2  10      607.25      639.78     37.67 o 
  -8   2  10      462.55      435.91     21.42 o 
  -7   2  10     1748.13     1698.97     30.61 o 
  -6   2  10     1359.08     1444.65     27.37 o 
  -5   2  10      203.34      183.80     11.01 o 
  -4   2  10     2131.44     2125.02     28.12 o 
  -3   2  10     1943.47     1936.40     23.10 o 
  -2   2  10     2038.58     2003.52     23.28 o 
  -1   2  10     8668.31     8805.92     77.41 o 
   0   2  10      391.09      344.08      9.98 o 
   1   2  10     8207.79     8438.19     74.47 o 
   2   2  10     2078.58     2015.02     26.35 o 
   3   2  10     1897.66     1866.12     31.77 o 
   4   2  10     2286.33     2315.58     34.15 o 
   5   2  10      212.28      204.09     13.77 o 
   6   2  10     1347.10     1327.69     35.18 o 
   7   2  10     1635.79     1650.60     35.35 o 
   8   2  10      455.58      415.20     26.68 o 
   9   2  10      575.37      558.83     30.52 o 
  10   2  10       58.09       45.52     21.15 o 
 -10   3  10      254.83      291.20     24.70 o 
  -9   3  10      356.82      345.88     24.81 o 
  -8   3  10      485.28      499.22     22.63 o 
  -7   3  10      540.17      554.59     22.78 o 
  -6   3  10      634.53      611.02     18.35 o 
  -5   3  10     2452.58     2474.66     35.67 o 
  -4   3  10      954.01     1020.30     31.03 o 
  -3   3  10     1937.06     1868.28     25.25 o 
  -2   3  10     3765.79     3813.47     39.91 o 
  -1   3  10     1218.36     1364.41     20.62 o 
   0   3  10     1656.28     1607.27     21.62 o 
   1   3  10     1335.02     1498.60     20.61 o 
   2   3  10     3621.06     3697.32     41.60 o 
   3   3  10     1820.59     1755.20     26.60 o 
   4   3  10     1006.29     1074.28     20.81 o 
   5   3  10     2498.45     2524.27     47.13 o 
   6   3  10      669.53      708.24     27.36 o 
   7   3  10      532.40      553.68     22.15 o 
   8   3  10      448.41      457.47     22.23 o 
   9   3  10      343.35      324.24     20.82 o 
  10   3  10      258.00      262.27     24.05 o 
 -10   4  10      195.98      186.25     21.79 o 
  -9   4  10      136.20      160.49     16.02 o 
  -8   4  10      833.56      752.87     25.91 o 
  -7   4  10      752.90      784.04     25.27 o 
  -6   4  10     2054.20     2149.78     48.54 o 
  -5   4  10      369.93      405.29     13.51 o 
  -4   4  10      264.70      273.14     17.61 o 
  -3   4  10     2048.87     2008.36     26.68 o 
  -2   4  10      893.88      934.87     18.55 o 
  -1   4  10       19.68       21.52      8.12 o 
   0   4  10     3993.15     3973.37     41.10 o 
   1   4  10       27.51       27.44      4.80 o 
   2   4  10      934.69     1022.09     16.64 o 
   3   4  10     2134.06     2083.52     31.17 o 
   4   4  10      238.06      234.44     14.11 o 
   5   4  10      410.10      441.23     19.03 o 
   6   4  10     2057.76     2073.63     51.02 o 
   7   4  10      749.46      746.10     25.67 o 
   8   4  10      828.42      864.33     28.09 o 
   9   4  10      136.78      113.12     15.25 o 
  10   4  10      194.88      168.30     21.08 o 
 -10   5  10       62.45       28.95     27.22 o 
  -9   5  10      593.49      650.37     34.86 o 
  -8   5  10      110.47      134.86     14.85 o 
  -7   5  10      238.39      178.14     17.86 o 
  -6   5  10     1814.80     1784.75     36.12 o 
  -5   5  10      209.49      212.46     11.39 o 
  -4   5  10     3429.31     3436.21     43.54 o 
  -3   5  10     1761.78     1820.16     27.97 o 
  -2   5  10     3123.63     3104.42     38.85 o 
  -1   5  10     2881.35     3015.52     37.70 o 
   0   5  10       19.79        8.30      4.53 o 
   1   5  10     2894.23     2939.00     33.47 o 
   2   5  10     3101.98     3160.59     32.62 o 
   3   5  10     1760.27     1839.27     26.32 o 
   4   5  10     3394.33     3469.34     44.92 o 
   5   5  10      187.61      195.35     13.63 o 
   6   5  10     1801.24     1840.69     43.98 o 
   7   5  10      275.21      241.73     17.24 o 
   8   5  10      113.96      121.81     14.53 o 
   9   5  10      596.87      676.42     47.65 o 
  10   5  10       48.23       28.98     14.18 o 
  -9   6  10      495.68      515.07     33.57 o 
  -8   6  10       33.75       19.64     13.98 o 
  -7   6  10     1514.37     1533.46     41.74 o 
  -6   6  10     1016.77      986.33     26.86 o 
  -5   6  10      953.95      995.17     20.56 o 
  -4   6  10     1125.20     1120.69     22.52 o 
  -3   6  10      881.38      871.44     22.18 o 
  -2   6  10      519.66      518.31     17.39 o 
  -1   6  10     2499.04     2577.54     40.73 o 
   0   6  10      603.67      559.72     15.31 o 
   1   6  10     2605.44     2709.22     30.07 o 
   2   6  10      547.74      561.08     18.24 o 
   3   6  10      825.67      844.92     18.10 o 
   4   6  10     1174.16     1146.11     26.99 o 
   5   6  10      921.68      941.05     25.58 o 
   6   6  10      996.20     1062.01     27.95 o 
   7   6  10     1531.47     1563.47     37.26 o 
   8   6  10       34.12       40.20     12.32 o 
   9   6  10      480.31      517.76     26.80 o 
  -9   7  10       77.32       66.71     16.78 o 
  -8   7  10      555.31      576.14     41.55 o 
  -7   7  10      112.02      105.86     16.27 o 
  -6   7  10      162.00      145.90     28.21 o 
  -5   7  10     1253.44     1263.63     29.67 o 
  -4   7  10      643.77      666.95     18.48 o 
  -3   7  10     2033.74     2059.85     31.03 o 
  -2   7  10      392.68      394.75     17.68 o 
  -1   7  10      699.49      682.87     22.12 o 
   0   7  10      275.02      229.03     11.70 o 
   1   7  10      630.04      621.58     14.59 o 
   2   7  10      367.33      374.67     15.30 o 
   3   7  10     2023.76     2062.98     39.47 o 
   4   7  10      692.18      703.34     22.19 o 
   5   7  10     1203.17     1184.05     29.28 o 
   6   7  10      201.52      177.80     15.14 o 
   7   7  10      118.55      114.76     14.95 o 
   8   7  10      594.93      621.16     32.48 o 
   9   7  10       89.97       77.70     18.11 o 
  -8   8  10      519.17      503.72     30.08 o 
  -7   8  10       88.13      102.00     16.68 o 
  -6   8  10      925.07      918.45     32.63 o 
  -5   8  10      783.14      809.18     29.48 o 
  -4   8  10      433.60      423.89     22.53 o 
  -3   8  10      596.92      597.76     17.66 o 
  -2   8  10      798.48      872.02     23.12 o 
  -1   8  10     2561.54     2560.94     40.85 o 
   0   8  10     1542.12     1576.34     26.41 o 
   1   8  10     2606.28     2611.54     30.99 o 
   2   8  10      837.67      873.15     18.99 o 
   3   8  10      603.06      578.88     18.09 o 
   4   8  10      422.01      370.32     16.24 o 
   5   8  10      733.14      687.96     28.60 o 
   6   8  10      950.35      972.82     28.52 o 
   7   8  10      110.39      103.60     17.73 o 
   8   8  10      543.92      556.17     31.70 o 
  -8   9  10        2.70       15.32     14.37 o 
  -7   9  10      751.30      792.59     43.61 o 
  -6   9  10      129.43      133.03     17.20 o 
  -5   9  10      206.66      175.03     17.79 o 
  -4   9  10     1461.75     1478.37     39.91 o 
  -3   9  10      182.46      193.95     13.79 o 
  -2   9  10      765.98      807.03     27.56 o 
  -1   9  10     2248.88     2248.28     38.66 o 
   0   9  10      380.57      398.22     17.43 o 
   1   9  10     2257.88     2251.91     32.15 o 
   2   9  10      713.19      778.36     20.78 o 
   3   9  10      159.34      144.99     11.69 o 
   4   9  10     1466.98     1477.53     41.99 o 
   5   9  10      208.28      197.47     15.77 o 
   6   9  10      145.33      134.78     15.11 o 
   7   9  10      760.70      778.33     28.03 o 
   8   9  10        3.31       -2.66     14.47 o 
  -7  10  10      142.20      122.78     23.54 o 
  -6  10  10       92.09       59.14     19.00 o 
  -5  10  10      338.78      338.03     29.22 o 
  -4  10  10      429.60      416.10     40.63 o 
  -3  10  10      407.69      345.29     27.34 o 
  -2  10  10      637.66      679.83     30.18 o 
  -1  10  10     1811.60     1882.51     43.12 o 
   0  10  10      740.40      748.91     28.41 o 
   1  10  10     1759.65     1782.99     36.77 o 
   2  10  10      618.72      602.98     19.47 o 
   3  10  10      433.59      472.29     18.43 o 
   4  10  10      453.33      484.32     22.11 o 
   5  10  10      360.14      368.25     22.39 o 
   6  10  10       76.44       62.93     13.49 o 
   7  10  10      126.61      114.83     16.08 o 
  -6  11  10      261.01      262.65     29.14 o 
  -5  11  10      525.22      493.68     35.97 o 
  -4  11  10       97.57       94.98     27.91 o 
  -3  11  10      472.39      505.80     32.57 o 
  -2  11  10      280.06      241.05     19.29 o 
  -1  11  10      170.67      181.50     24.23 o 
   0  11  10     1073.11     1086.26     33.23 o 
   1  11  10      197.19      220.47     28.00 o 
   2  11  10      274.24      266.54     17.98 o 
   3  11  10      453.18      428.36     25.92 o 
   4  11  10       86.73       72.50     15.22 o 
   5  11  10      522.31      536.47     42.86 o 
   6  11  10      265.33      246.81     19.70 o 
  -5  12  10      126.64      146.07     24.50 o 
  -4  12  10      148.34      148.06     23.84 o 
  -3  12  10      365.65      380.31     34.00 o 
  -2  12  10      395.02      490.09     33.67 o 
  -1  12  10      180.55      222.39     29.16 o 
   0  12  10     1671.99     1828.38     45.43 o 
   1  12  10      165.20      184.75     18.16 o 
   2  12  10      388.19      397.27     21.96 o 
   3  12  10      362.43      355.46     25.43 o 
   4  12  10      169.03      143.94     19.01 o 
   5  12  10      128.61       85.12     17.30 o 
  -4  13  10      499.16      455.61     36.32 o 
  -3  13  10       92.11       81.89     20.44 o 
  -2  13  10      364.10      321.27     29.25 o 
  -1  13  10      242.19      230.11     25.21 o 
   0  13  10      128.34      118.72     21.42 o 
   1  13  10      246.75      228.85     18.52 o 
   2  13  10      370.77      358.07     25.72 o 
   3  13  10       88.21       95.50     18.00 o 
   4  13  10      490.22      489.19     32.64 o 
  -2  14  10       48.46       25.93     17.62 o 
  -1  14  10      418.54      406.18     32.24 o 
   0  14  10      293.83      281.21     29.31 o 
   1  14  10      435.47      423.79     28.47 o 
   2  14  10       62.75       38.27     16.32 o 
   1   0  11     3317.21     3370.68     39.40 o 
   2   0  11     1294.55     1293.45     19.25 o 
   3   0  11      428.12      416.55     13.76 o 
   4   0  11      138.46      152.48     10.21 o 
   5   0  11       60.68       40.43      7.99 o 
   6   0  11      487.21      502.28     19.47 o 
   7   0  11     2943.12     3067.14     45.79 o 
   8   0  11       17.76        9.64     10.29 o 
   9   0  11      523.35      585.57     29.48 o 
  10   0  11      144.36      138.54     19.83 o 
 -10   1  11      179.51      167.96     20.87 o 
  -9   1  11       68.37       65.75     22.79 o 
  -8   1  11       97.41       71.40     15.58 o 
  -7   1  11      191.18      221.15     14.00 o 
  -6   1  11      971.54      985.76     23.16 o 
  -5   1  11     2721.64     2644.10     37.84 o 
  -4   1  11     2915.08     2862.78     38.60 o 
  -3   1  11     2963.12     2952.69     33.50 o 
  -2   1  11     1842.38     1899.67     22.93 o 
  -1   1  11     2501.11     2595.29     28.11 o 
   0   1  11     1008.90      917.56     17.15 o 
   1   1  11     2597.47     2668.60     33.22 o 
   2   1  11     1770.57     1790.30     25.16 o 
   3   1  11     3117.21     3142.99     45.34 o 
   4   1  11     2974.72     2965.70     39.78 o 
   5   1  11     2801.57     2725.09     38.64 o 
   6   1  11      925.82      934.31     24.88 o 
   7   1  11      192.31      226.86     16.38 o 
   8   1  11       99.72       92.78     13.39 o 
   9   1  11       75.34       54.75     15.10 o 
  10   1  11      193.30      183.79     21.82 o 
 -10   2  11      395.75      396.90     28.26 o 
  -9   2  11       71.51       52.77     15.17 o 
  -8   2  11     2202.21     2226.30     43.66 o 
  -7   2  11      143.61      150.50     12.02 o 
  -6   2  11     1117.79     1087.63     24.13 o 
  -5   2  11      289.13      283.33     12.21 o 
  -4   2  11      216.40      181.49     11.70 o 
  -3   2  11      342.01      341.79     10.41 o 
  -2   2  11     3293.55     3326.89     33.95 o 
  -1   2  11       18.39       12.99      4.50 o 
   0   2  11     4587.35     4419.67     44.58 o 
   1   2  11       16.22        9.72      4.62 o 
   2   2  11     3257.82     3340.01     39.07 o 
   3   2  11      354.02      352.27     17.62 o 
   4   2  11      217.42      197.41     13.02 o 
   5   2  11      274.10      282.66     15.92 o 
   6   2  11     1079.64     1115.81     33.41 o 
   7   2  11      138.30      143.30     14.21 o 
   8   2  11     2061.63     2179.90     54.35 o 
   9   2  11       65.87       47.24     15.62 o 
  10   2  11      416.90      413.31     34.38 o 
 -10   3  11      324.18      321.22     25.86 o 
  -9   3  11       50.11       29.78     14.19 o 
  -8   3  11      130.39      153.83     15.51 o 
  -7   3  11      150.17      164.58     20.87 o 
  -6   3  11     1279.93     1267.49     24.00 o 
  -5   3  11      806.30      818.73     18.16 o 
  -4   3  11     1338.93     1304.38     22.10 o 
  -3   3  11     2588.21     2649.43     32.62 o 
  -2   3  11     2078.08     2063.68     32.16 o 
  -1   3  11     1103.14     1089.30     18.12 o 
   0   3  11     1637.31     1583.82     22.26 o 
   1   3  11     1140.24     1138.70     18.17 o 
   2   3  11     2032.26     1986.61     33.25 o 
   3   3  11     2577.21     2749.45     42.23 o 
   4   3  11     1389.68     1360.51     24.21 o 
   5   3  11      748.79      766.89     38.24 o 
   6   3  11     1292.82     1236.72     34.85 o 
   7   3  11      150.34      139.16     14.33 o 
   8   3  11      125.03      129.88     14.98 o 
   9   3  11       45.25       17.63     12.26 o 
  10   3  11      330.54      336.40     33.22 o 
 -10   4  11       48.83       56.23     16.87 o 
  -9   4  11      865.33      870.84     29.80 o 
  -8   4  11      238.47      229.56     17.43 o 
  -7   4  11     1509.10     1535.64     34.88 o 
  -6   4  11       40.86       27.29      7.49 o 
  -5   4  11     1677.45     1680.38     29.38 o 
  -4   4  11        7.05       14.49     12.17 o 
  -3   4  11     1750.98     1782.37     29.62 o 
  -2   4  11     2024.25     1941.50     26.18 o 
  -1   4  11     8908.80     8744.63     79.03 o 
   0   4  11      310.45      284.37     10.42 o 
   1   4  11     9010.90     8884.48     79.86 o 
   2   4  11     1962.52     1948.20     29.90 o 
   3   4  11     1721.97     1732.97     28.13 o 
   4   4  11        5.53       -0.15      6.35 o 
   5   4  11     1656.69     1708.78     59.92 o 
   6   4  11       52.51       40.59     12.41 o 
   7   4  11     1460.47     1554.63     35.99 o 
   8   4  11      231.48      200.76     17.17 o 
   9   4  11      840.96      809.68     29.10 o 
  10   4  11       53.97       62.10     17.60 o 
  -9   5  11      147.20      154.38     16.68 o 
  -8   5  11       61.10       58.52     12.37 o 
  -7   5  11      112.38       92.33     12.95 o 
  -6   5  11      536.11      545.91     18.74 o 
  -5   5  11     1247.34     1227.90     30.67 o 
  -4   5  11      660.19      670.32     16.37 o 
  -3   5  11     2719.56     2869.87     38.51 o 
  -2   5  11     2804.53     2872.19     37.99 o 
  -1   5  11      994.83      956.22     21.37 o 
   0   5  11       21.96       15.93      5.40 o 
   1   5  11     1023.52     1025.66     18.27 o 
   2   5  11     2825.06     2928.63     39.34 o 
   3   5  11     2656.82     2716.77     37.90 o 
   4   5  11      712.27      725.69     19.32 o 
   5   5  11     1190.90     1182.91     34.38 o 
   6   5  11      571.19      584.35     26.05 o 
   7   5  11      102.61       73.79     12.26 o 
   8   5  11       63.06       71.69     13.07 o 
   9   5  11      147.29      149.80     17.49 o 
  -9   6  11      172.09      156.46     20.43 o 
  -8   6  11      928.50      946.65     35.11 o 
  -7   6  11      112.68      115.51     16.48 o 
  -6   6  11      888.41      857.71     22.72 o 
  -5   6  11      257.05      237.00     12.06 o 
  -4   6  11       59.09       45.77      7.16 o 
  -3   6  11      143.86      152.56     10.42 o 
  -2   6  11     3272.89     3273.87     50.37 o 
  -1   6  11     2254.35     2353.36     30.54 o 
   0   6  11     5465.14     5571.33     55.96 o 
   1   6  11     2253.21     2265.41     29.57 o 
   2   6  11     3460.70     3519.44     41.10 o 
   3   6  11      126.78      128.32     10.86 o 
   4   6  11       66.13       45.93      9.94 o 
   5   6  11      255.23      227.42     15.43 o 
   6   6  11      873.03      837.98     31.45 o 
   7   6  11      126.17      108.82     13.97 o 
   8   6  11      985.70      998.71     31.46 o 
   9   6  11      179.88      179.03     18.62 o 
  -9   7  11       14.58       -1.79     14.56 o 
  -8   7  11       29.97       28.07     14.26 o 
  -7   7  11       95.68       75.93     15.48 o 
  -6   7  11      519.61      541.93     27.39 o 
  -5   7  11      210.90      200.29     14.97 o 
  -4   7  11     3161.86     3208.84     80.17 o 
  -3   7  11      311.42      296.03     13.60 o 
  -2   7  11     1162.61     1099.69     29.69 o 
  -1   7  11      177.94      164.51     12.37 o 
   0   7  11     1586.04     1580.00     24.45 o 
   1   7  11      164.55      178.66      9.94 o 
   2   7  11     1076.69     1079.55     21.02 o 
   3   7  11      318.33      334.88     13.71 o 
   4   7  11     3112.28     3182.92     50.67 o 
   5   7  11      199.89      183.35     14.63 o 
   6   7  11      525.74      478.76     26.98 o 
   7   7  11       95.84       92.92     13.80 o 
   8   7  11       29.67       20.17     14.53 o 
   9   7  11       13.27       17.57     15.48 o 
  -8   8  11      231.25      197.30     26.96 o 
  -7   8  11      775.50      745.42     32.10 o 
  -6   8  11       42.90       30.59     13.70 o 
  -5   8  11      424.45      399.37     20.70 o 
  -4   8  11      110.74      106.74     11.91 o 
  -3   8  11      342.44      297.30     15.96 o 
  -2   8  11      133.98      130.88     12.06 o 
  -1   8  11     2607.58     2678.54     42.96 o 
   0   8  11      798.02      866.58     18.70 o 
   1   8  11     2595.48     2688.14     44.35 o 
   2   8  11      150.27      135.26      9.97 o 
   3   8  11      302.81      284.24     14.78 o 
   4   8  11      117.21      118.49     11.07 o 
   5   8  11      468.66      484.75     22.13 o 
   6   8  11       42.82       29.65     10.59 o 
   7   8  11      790.32      825.14     34.08 o 
   8   8  11      254.01      237.91     24.59 o 
  -7   9  11       89.29       83.40     21.37 o 
  -6   9  11      127.71      130.63     17.28 o 
  -5   9  11     1355.23     1393.66     56.20 o 
  -4   9  11       66.99       70.08     13.70 o 
  -3   9  11     2085.87     2022.60     44.25 o 
  -2   9  11       83.34       74.72     10.64 o 
  -1   9  11      748.84      765.54     22.59 o 
   0   9  11       60.55       51.70      8.77 o 
   1   9  11      705.07      696.74     20.42 o 
   2   9  11       70.15       62.02      9.40 o 
   3   9  11     2041.39     2032.22     34.95 o 
   4   9  11       69.59       68.38     13.68 o 
   5   9  11     1353.14     1415.31     34.76 o 
   6   9  11      120.83      130.75     15.03 o 
   7   9  11       96.05      113.58     18.58 o 
  -7  10  11      250.58      249.01     28.72 o 
  -6  10  11      420.85      431.99     45.41 o 
  -5  10  11       60.63       35.42     16.81 o 
  -4  10  11       84.12       48.62     26.31 o 
  -3  10  11       36.42       21.76     13.82 o 
  -2  10  11      531.01      557.09     25.01 o 
  -1  10  11      274.96      324.86     30.60 o 
   0  10  11     1358.70     1413.26     36.63 o 
   1  10  11      272.19      258.18     17.09 o 
   2  10  11      537.27      567.62     19.68 o 
   3  10  11       45.83       37.62      9.13 o 
   4  10  11       84.91       78.06     12.48 o 
   5  10  11       53.02       46.96     12.15 o 
   6  10  11      431.94      437.64     23.82 o 
   7  10  11      237.59      230.19     23.66 o 
  -6  11  11      811.97      832.74     60.00 o 
  -5  11  11       33.10       32.63     20.16 o 
  -4  11  11      881.62      840.76     52.58 o 
  -3  11  11      184.45      190.54     23.35 o 
  -2  11  11      722.72      757.97     90.00 o 
  -1  11  11       17.60        1.27     10.24 o 
   0  11  11      310.96      330.77     38.94 o 
   1  11  11       19.31        3.56     13.49 o 
   2  11  11      704.65      798.11     26.40 o 
   3  11  11      168.50      153.80     17.93 o 
   4  11  11      932.98      954.56     34.72 o 
   5  11  11       26.80       21.48     13.88 o 
   6  11  11      804.04      837.21     30.18 o 
  -5  12  11      153.70      127.59     23.36 o 
  -4  12  11       68.29       41.13     18.61 o 
  -3  12  11      144.85      126.51     21.41 o 
  -2  12  11      130.94      103.55     19.62 o 
  -1  12  11      525.19      532.80     34.74 o 
   0  12  11      321.92      296.14     27.52 o 
   1  12  11      536.23      490.07     32.18 o 
   2  12  11      123.18      124.75     17.51 o 
   3  12  11      141.72      116.59     17.64 o 
   4  12  11       68.08       55.55     16.31 o 
   5  12  11      149.81      147.59     20.11 o 
  -3  13  11      880.74     1051.97     85.44 o 
  -2  13  11      115.55      135.76     23.20 o 
  -1  13  11      141.47      149.44     32.23 o 
   0  13  11       11.54       -8.74     15.61 o 
   1  13  11      161.76      154.43     23.31 o 
   2  13  11      113.28       78.47     16.98 o 
   3  13  11      887.35      904.50     36.50 o 
   0   0  12     1445.50     1372.31     28.93 o 
   1   0  12        6.88        7.31      7.06 o 
   2   0  12      527.34      511.46     13.36 o 
   3   0  12      398.01      403.98     13.94 o 
   4   0  12      492.60      497.57     18.19 o 
   5   0  12      703.46      714.43     19.89 o 
   6   0  12     2107.04     2126.78     35.15 o 
   7   0  12       71.36       68.64     10.46 o 
   8   0  12      956.82     1009.46     40.07 o 
   9   0  12       55.89       51.53     15.45 o 
  10   0  12      344.39      338.05     26.68 o 
 -10   1  12       54.86       39.85     16.39 o 
  -9   1  12      143.44      123.83     18.53 o 
  -8   1  12      141.73      142.76     17.84 o 
  -7   1  12     1164.18     1220.22     42.08 o 
  -6   1  12     1311.55     1361.57     27.72 o 
  -5   1  12     1555.77     1620.14     29.41 o 
  -4   1  12     1311.93     1307.61     26.97 o 
  -3   1  12     2113.46     2060.52     31.18 o 
  -2   1  12     1688.91     1639.60     21.62 o 
  -1   1  12      981.19      946.88     16.88 o 
   0   1  12      331.14      305.77     15.08 o 
   1   1  12      997.73      955.83     18.05 o 
   2   1  12     1704.99     1643.33     24.65 o 
   3   1  12     2112.39     2114.59     49.77 o 
   4   1  12     1299.71     1297.44     28.57 o 
   5   1  12     1514.57     1553.09     28.51 o 
   6   1  12     1328.88     1371.57     27.86 o 
   7   1  12     1169.53     1197.11     36.01 o 
   8   1  12      128.78      106.81     13.91 o 
   9   1  12      122.93      102.78     17.43 o 
  10   1  12       61.59       63.36     17.51 o 
 -10   2  12      143.55      141.76     29.40 o 
  -9   2  12      531.48      566.57     44.77 o 
  -8   2  12       26.47       21.04     11.07 o 
  -7   2  12     1704.13     1838.95     52.26 o 
  -6   2  12      203.83      197.34     11.66 o 
  -5   2  12      614.01      638.19     17.44 o 
  -4   2  12     1482.28     1505.01     24.45 o 
  -3   2  12      832.52      756.07     14.70 o 
  -2   2  12      585.72      605.06     13.15 o 
  -1   2  12     2386.18     2284.81     28.45 o 
   0   2  12      445.85      407.76     11.65 o 
   1   2  12     2250.46     2197.86     29.98 o 
   2   2  12      549.57      572.96     17.99 o 
   3   2  12      791.37      762.08     21.07 o 
   4   2  12     1612.94     1663.80     32.81 o 
   5   2  12      633.03      616.44     22.07 o 
   6   2  12      239.67      217.19     19.72 o 
   7   2  12     1677.29     1751.44     37.96 o 
   8   2  12       21.61       11.33     10.88 o 
   9   2  12      521.17      532.17     31.05 o 
  10   2  12      152.86      141.43     20.38 o 
  -9   3  12      130.83      141.90     19.52 o 
  -8   3  12      511.56      497.65     31.10 o 
  -7   3  12      263.62      254.31     17.58 o 
  -6   3  12      214.11      249.92     14.07 o 
  -5   3  12     2041.10     2023.60     30.00 o 
  -4   3  12     1601.38     1673.12     26.21 o 
  -3   3  12     1482.12     1478.79     21.41 o 
  -2   3  12     1242.35     1244.43     19.17 o 
  -1   3  12     1191.87     1115.74     19.06 o 
   0   3  12      383.30      362.42     11.61 o 
   1   3  12     1182.09     1120.03     18.81 o 
   2   3  12     1252.21     1264.10     26.73 o 
   3   3  12     1482.05     1512.85     30.52 o 
   4   3  12     1619.16     1623.37     36.48 o 
   5   3  12     1977.49     2045.42     38.81 o 
   6   3  12      218.40      241.20     30.48 o 
   7   3  12      263.66      263.01     20.77 o 
   8   3  12      486.15      453.39     23.29 o 
   9   3  12      131.58      105.80     15.83 o 
  -9   4  12       60.23       59.76     14.46 o 
  -8   4  12      869.03      865.94     28.42 o 
  -7   4  12       30.24       28.53     10.78 o 
  -6   4  12      578.13      564.99     17.21 o 
  -5   4  12      931.18      935.52     19.93 o 
  -4   4  12      275.16      259.72     12.07 o 
  -3   4  12     2266.56     2327.69     28.48 o 
  -2   4  12     7199.58     6998.76     67.16 o 
  -1   4  12     1747.93     1690.98     24.55 o 
   0   4  12     4702.87     4749.52     49.07 o 
   1   4  12     1702.60     1659.64     24.14 o 
   2   4  12     7192.82     6998.83     83.91 o 
   3   4  12     2309.43     2416.21     40.59 o 
   4   4  12      281.18      261.86     16.68 o 
   5   4  12      957.03      994.50     29.39 o 
   6   4  12      559.50      529.66     43.21 o 
   7   4  12       25.46       20.92     12.49 o 
   8   4  12      890.93      906.42     43.91 o 
   9   4  12       57.23       60.20     14.00 o 
  -9   5  12       54.40       48.66     16.16 o 
  -8   5  12       50.56       48.52     12.32 o 
  -7   5  12      117.01      113.71     21.03 o 
  -6   5  12       82.84       65.54     10.22 o 
  -5   5  12      385.81      391.54     16.53 o 
  -4   5  12     1914.16     1938.98     28.90 o 
  -3   5  12      899.66      963.23     21.56 o 
  -2   5  12     1347.79     1376.82     23.06 o 
  -1   5  12      756.52      761.71     17.01 o 
   0   5  12      842.69      825.93     17.42 o 
   1   5  12      831.44      858.88     19.82 o 
   2   5  12     1278.87     1292.57     25.28 o 
   3   5  12      953.38      979.82     25.45 o 
   4   5  12     1926.54     1922.28     42.43 o 
   5   5  12      403.79      388.15     24.27 o 
   6   5  12       64.39       33.79     22.91 o 
   7   5  12      107.15       81.60     15.37 o 
   8   5  12       48.01       34.10     12.10 o 
   9   5  12       60.71       45.76     14.09 o 
  -9   6  12      206.42      235.92     23.85 o 
  -8   6  12      221.68      234.77     21.81 o 
  -7   6  12      450.38      461.51     27.31 o 
  -6   6  12      110.51       86.16     10.88 o 
  -5   6  12       95.48       87.96     11.38 o 
  -4   6  12     1108.32     1093.37     21.48 o 
  -3   6  12     1359.44     1393.02     26.08 o 
  -2   6  12     1812.68     1812.80     29.99 o 
  -1   6  12     3026.83     2950.02     36.38 o 
   0   6  12      342.34      294.05     12.10 o 
   1   6  12     3192.97     3154.44     42.42 o 
   2   6  12     1903.46     1888.51     31.43 o 
   3   6  12     1344.02     1385.41     35.43 o 
   4   6  12     1059.34     1060.87     23.96 o 
   5   6  12       85.06       69.44     13.81 o 
   6   6  12      106.76      106.69     16.08 o 
   7   6  12      474.87      453.74     23.35 o 
   8   6  12      222.94      232.49     29.57 o 
   9   6  12      197.27      210.20     31.61 o 
  -8   7  12      169.75      155.56     20.19 o 
  -7   7  12      104.59       80.31     15.72 o 
  -6   7  12      355.65      372.94     20.37 o 
  -5   7  12     1586.96     1585.62     45.47 o 
  -4   7  12        3.99       18.81      7.20 o 
  -3   7  12     2592.24     2705.00     44.34 o 
  -2   7  12      645.72      659.67     21.11 o 
  -1   7  12      586.82      562.85     17.67 o 
   0   7  12      789.11      794.72     17.95 o 
   1   7  12      588.28      549.43     30.19 o 
   2   7  12      669.31      685.90     19.47 o 
   3   7  12     2594.44     2635.69     35.98 o 
   4   7  12        9.58       18.02      9.18 o 
   5   7  12     1612.31     1615.86     50.91 o 
   6   7  12      358.39      348.25     24.27 o 
   7   7  12       95.07      102.97     14.83 o 
   8   7  12      187.69      182.20     21.29 o 
  -8   8  12      218.96      202.53     22.35 o 
  -7   8  12      199.51      226.61     21.90 o 
  -6   8  12      381.69      358.09     24.59 o 
  -5   8  12      249.34      227.32     17.18 o 
  -4   8  12      499.27      555.60     23.04 o 
  -3   8  12      508.11      473.29     19.74 o 
  -2   8  12      498.09      478.50     19.39 o 
  -1   8  12      128.26      105.90     14.02 o 
   0   8  12     2654.18     2711.07     39.34 o 
   1   8  12      141.53      137.13     11.09 o 
   2   8  12      516.93      534.57     16.19 o 
   3   8  12      463.38      425.88     17.31 o 
   4   8  12      474.95      489.13     21.97 o 
   5   8  12      222.27      222.90     16.92 o 
   6   8  12      398.06      389.62     31.61 o 
   7   8  12      204.33      188.83     21.01 o 
   8   8  12      206.88      216.43     38.15 o 
  -7   9  12      168.71      196.29     21.61 o 
  -6   9  12      633.84      674.68     30.26 o 
  -5   9  12       58.29       60.15     15.11 o 
  -4   9  12     1172.68     1190.33     73.44 o 
  -3   9  12       39.67       37.38     15.07 o 
  -2   9  12      767.75      804.54     23.71 o 
  -1   9  12      430.34      390.54     18.15 o 
   0   9  12        0.20       -3.87      8.01 o 
   1   9  12      406.02      389.15     19.47 o 
   2   9  12      779.36      782.00     21.98 o 
   3   9  12       33.30       30.33      8.50 o 
   4   9  12     1229.50     1273.46     32.25 o 
   5   9  12       70.95       81.82     13.07 o 
   6   9  12      639.37      738.76     32.96 o 
   7   9  12      166.03      172.14     29.98 o 
  -6  10  12      434.22      474.58     36.96 o 
  -5  10  12      102.20       76.55     19.59 o 
  -4  10  12      119.54       85.13     19.43 o 
  -3  10  12       90.83       99.35     18.22 o 
  -2  10  12      107.37      107.23     14.44 o 
  -1  10  12      450.97      408.14     22.61 o 
   0  10  12      629.08      636.30     32.41 o 
   1  10  12      424.51      408.88     19.85 o 
   2  10  12       90.74       97.05     14.44 o 
   3  10  12       84.78      111.79     11.73 o 
   4  10  12      126.14      112.56     13.88 o 
   5  10  12      111.53      121.74     27.75 o 
   6  10  12      441.73      439.98     33.95 o 
  -5  11  12      680.66      607.00     73.89 o 
  -4  11  12       75.87       68.92     19.30 o 
  -3  11  12      602.99      588.44     34.17 o 
  -2  11  12      126.87      152.62     21.01 o 
  -1  11  12       82.24       66.52     13.67 o 
   0  11  12      230.95      251.01     25.53 o 
   1  11  12       89.04       80.89     15.36 o 
   2  11  12      129.16      112.82     13.73 o 
   3  11  12      600.52      555.45     27.36 o 
   4  11  12       69.48       58.92     14.82 o 
   5  11  12      681.73      707.50     32.43 o 
  -4  12  12       67.35       68.42     19.81 o 
  -3  12  12      275.12      269.70     28.22 o 
  -2  12  12      264.80      295.62     28.21 o 
  -1  12  12      298.32      265.34     26.83 o 
   0  12  12      133.87      144.55     17.59 o 
   1  12  12      291.68      276.13     22.58 o 
   2  12  12      254.07      249.47     19.12 o 
   3  12  12      273.04      260.47     23.11 o 
   4  12  12       79.69       63.26     17.09 o 
  -2  13  12      219.74      189.79     25.36 o 
  -1  13  12      144.60      141.78     33.15 o 
   0  13  12       89.40       88.40     17.69 o 
   1  13  12      157.50      164.95     20.55 o 
   2  13  12      224.68      246.30     26.27 o 
   1   0  13      515.55      507.68     17.67 o 
   2   0  13     1473.20     1497.99     24.24 o 
   3   0  13      278.78      223.83     12.09 o 
   4   0  13     4229.16     4182.55     78.02 o 
   5   0  13      132.61      121.36     11.31 o 
   6   0  13     1330.30     1342.85     28.33 o 
   7   0  13      441.22      467.03     34.00 o 
   8   0  13       15.08       37.05     11.37 o 
   9   0  13      240.67      233.56     22.71 o 
  -9   1  13      263.81      231.26     22.48 o 
  -8   1  13      494.33      473.54     45.36 o 
  -7   1  13      689.79      681.34     21.98 o 
  -6   1  13      958.30      960.95     37.98 o 
  -5   1  13      820.19      848.46     21.87 o 
  -4   1  13      698.83      704.06     19.46 o 
  -3   1  13        3.85       -2.92      5.43 o 
  -2   1  13      418.72      431.15     17.71 o 
  -1   1  13      610.96      618.32     14.23 o 
   0   1  13     2257.19     2186.77     28.26 o 
   1   1  13      529.07      541.62     23.36 o 
   2   1  13      427.81      448.47     16.66 o 
   3   1  13       10.80       -4.52      6.75 o 
   4   1  13      671.80      638.90     21.37 o 
   5   1  13      800.71      864.88     46.00 o 
   6   1  13      969.74      959.44     24.06 o 
   7   1  13      677.83      695.36     29.29 o 
   8   1  13      473.70      463.11     23.75 o 
   9   1  13      265.63      254.73     23.30 o 
  -9   2  13       28.34       18.27     14.57 o 
  -8   2  13      401.25      406.64     34.14 o 
  -7   2  13      354.64      354.58     17.70 o 
  -6   2  13      242.28      255.43     13.07 o 
  -5   2  13     3021.34     3041.27     39.33 o 
  -4   2  13       76.03       60.89      7.96 o 
  -3   2  13     2530.35     2479.72     33.99 o 
  -2   2  13      434.48      405.96     11.55 o 
  -1   2  13      680.40      704.22     14.62 o 
   0   2  13      282.76      283.00     11.88 o 
   1   2  13      638.42      676.47     26.16 o 
   2   2  13      419.54      365.07     17.64 o 
   3   2  13     2620.60     2559.41     42.12 o 
   4   2  13       69.17       54.34      9.95 o 
   5   2  13     3075.48     3067.48     50.26 o 
   6   2  13      253.12      233.67     16.49 o 
   7   2  13      363.53      344.30     23.05 o 
   8   2  13      420.99      443.49     23.11 o 
   9   2  13       32.09       18.22     14.61 o 
  -9   3  13      257.43      229.83     22.53 o 
  -8   3  13      283.65      321.04     20.48 o 
  -7   3  13      703.96      651.37     24.29 o 
  -6   3  13      535.18      550.23     18.99 o 
  -5   3  13       11.23        3.82      6.86 o 
  -4   3  13      889.37      895.93     19.65 o 
  -3   3  13     1936.68     1933.33     25.82 o 
  -2   3  13     1354.08     1439.27     21.60 o 
  -1   3  13     2562.56     2598.14     32.59 o 
   0   3  13      200.07      175.26      9.36 o 
   1   3  13     2584.09     2675.63     35.65 o 
   2   3  13     1324.72     1367.29     32.67 o 
   3   3  13     1957.68     1996.17     36.74 o 
   4   3  13      796.13      782.25     23.73 o 
   5   3  13       20.26        7.42      9.15 o 
   6   3  13      539.48      553.57     26.38 o 
   7   3  13      684.58      677.95     29.10 o 
   8   3  13      301.76      313.81     20.52 o 
   9   3  13      253.34      242.31     21.18 o 
  -9   4  13      192.40      200.50     21.80 o 
  -8   4  13       45.74       29.23     11.80 o 
  -7   4  13      211.35      212.83     19.91 o 
  -6   4  13       64.64       69.78      9.16 o 
  -5   4  13      228.39      231.44     12.18 o 
  -4   4  13     1865.50     1867.86     28.86 o 
  -3   4  13      679.22      674.53     15.87 o 
  -2   4  13     1660.73     1736.27     26.50 o 
  -1   4  13     1209.30     1215.66     21.49 o 
   0   4  13       88.81       91.01      7.93 o 
   1   4  13     1156.88     1184.62     26.90 o 
   2   4  13     1623.75     1722.99     33.46 o 
   3   4  13      610.60      581.59     20.55 o 
   4   4  13     1820.59     1879.95     51.89 o 
   5   4  13      236.12      206.79     15.48 o 
   6   4  13       70.69       46.35     13.41 o 
   7   4  13      227.97      186.32     19.09 o 
   8   4  13       43.03       32.22     12.16 o 
   9   4  13      192.41      204.98     18.77 o 
  -9   5  13      153.90      148.37     20.38 o 
  -8   5  13      493.29      491.60     24.67 o 
  -7   5  13      261.36      250.31     18.12 o 
  -6   5  13      331.73      273.39     17.43 o 
  -5   5  13      217.43      230.77     13.56 o 
  -4   5  13      215.89      203.80     11.49 o 
  -3   5  13     1132.90     1172.69     20.32 o 
  -2   5  13     5316.62     5397.57     56.30 o 
  -1   5  13     1065.54     1090.47     27.15 o 
   0   5  13     4981.77     5127.03     53.85 o 
   1   5  13     1085.55     1092.91     23.76 o 
   2   5  13     5395.21     5438.26     78.92 o 
   3   5  13     1121.83     1152.18     28.35 o 
   4   5  13      245.45      271.22     26.31 o 
   5   5  13      214.23      230.78     26.19 o 
   6   5  13      328.36      280.69     21.35 o 
   7   5  13      265.79      249.91     21.80 o 
   8   5  13      497.83      506.82     29.91 o 
   9   5  13      142.18      177.39     18.66 o 
  -8   6  13       75.78       56.24     15.74 o 
  -7   6  13       49.95       20.09     15.41 o 
  -6   6  13       88.53       99.12     11.46 o 
  -5   6  13      655.21      707.03     20.67 o 
  -4   6  13      526.20      530.44     19.10 o 
  -3   6  13     1287.46     1337.55     26.22 o 
  -2   6  13      495.44      486.10     17.13 o 
  -1   6  13      299.68      292.86     12.71 o 
   0   6  13      699.71      736.29     23.17 o 
   1   6  13      336.09      329.41     15.09 o 
   2   6  13      502.80      499.26     17.65 o 
   3   6  13     1214.16     1249.89     30.01 o 
   4   6  13      542.25      549.51     24.33 o 
   5   6  13      645.47      655.08     28.22 o 
   6   6  13      104.49       97.96     16.14 o 
   7   6  13       43.86       35.43     14.14 o 
   8   6  13       80.33       85.57     18.96 o 
  -8   7  13       29.19       22.17     14.82 o 
  -7   7  13      364.26      386.02     26.51 o 
  -6   7  13      218.39      229.99     17.59 o 
  -5   7  13      103.52      131.69     13.67 o 
  -4   7  13     1448.25     1417.15     32.30 o 
  -3   7  13      259.40      266.96     14.09 o 
  -2   7  13      795.86      823.60     19.17 o 
  -1   7  13     1369.23     1461.01     25.10 o 
   0   7  13     1495.90     1529.69     25.32 o 
   1   7  13     1428.87     1526.10     28.77 o 
   2   7  13      750.23      757.52     20.74 o 
   3   7  13      230.44      227.53     13.69 o 
   4   7  13     1517.73     1483.92     33.61 o 
   5   7  13      101.82       96.92     15.55 o 
   6   7  13      213.91      200.22     21.32 o 
   7   7  13      366.96      352.08     21.90 o 
   8   7  13       25.67       19.25     13.21 o 
  -7   8  13      161.99      158.31     19.86 o 
  -6   8  13      390.16      399.59     26.30 o 
  -5   8  13      374.01      394.08     22.49 o 
  -4   8  13      805.75      837.14     30.80 o 
  -3   8  13      453.74      426.37     19.73 o 
  -2   8  13      482.61      481.57     19.94 o 
  -1   8  13      294.01      300.11     15.13 o 
   0   8  13      320.13      325.66     15.36 o 
   1   8  13      296.12      307.44     15.38 o 
   2   8  13      456.07      467.82     17.75 o 
   3   8  13      455.43      428.36     15.80 o 
   4   8  13      751.23      741.29     28.26 o 
   5   8  13      346.54      331.15     23.77 o 
   6   8  13      400.63      419.89     27.39 o 
   7   8  13      156.29      161.95     20.84 o 
  -7   9  13       40.34       33.24     15.67 o 
  -6   9  13      547.81      552.15     30.39 o 
  -5   9  13      322.93      322.36     23.91 o 
  -4   9  13       13.90       15.91     11.80 o 
  -3   9  13      226.06      213.48     23.28 o 
  -2   9  13      127.21      126.47     12.74 o 
  -1   9  13      374.67      388.49     16.82 o 
   0   9  13     1654.06     1749.85     36.46 o 
   1   9  13      390.46      383.23     19.78 o 
   2   9  13      102.42      102.81     14.65 o 
   3   9  13      268.35      250.02     17.95 o 
   4   9  13       12.74       -3.30      9.31 o 
   5   9  13      311.10      271.40     19.25 o 
   6   9  13      555.64      549.50     30.72 o 
   7   9  13       40.14       33.17     25.27 o 
  -6  10  13      209.49      143.90     24.96 o 
  -5  10  13      535.76      468.15     35.27 o 
  -4  10  13      290.38      259.81     26.85 o 
  -3  10  13      585.10      571.00     34.95 o 
  -2  10  13      234.23      211.19     18.69 o 
  -1  10  13      252.34      221.62     19.65 o 
   0  10  13      181.57      161.50     17.61 o 
   1  10  13      266.06      286.47     18.09 o 
   2  10  13      247.58      220.41     16.47 o 
   3  10  13      582.10      547.96     20.41 o 
   4  10  13      292.56      269.39     19.13 o 
   5  10  13      549.65      589.57     30.24 o 
   6  10  13      208.40      190.71     21.82 o 
  -5  11  13      182.71      196.81     27.28 o 
  -4  11  13      180.11      175.04     25.34 o 
  -3  11  13       96.07       92.85     19.03 o 
  -2  11  13      109.91      131.09     20.70 o 
  -1  11  13      280.55      305.67     24.36 o 
   0  11  13        0.38      -15.99     10.66 o 
   1  11  13      256.90      253.27     21.22 o 
   2  11  13      115.02       94.61     16.13 o 
   3  11  13      113.67       99.56     22.04 o 
   4  11  13      161.39      135.30     18.82 o 
   5  11  13      180.71      187.52     27.06 o 
  -3  12  13      182.97      184.36     25.69 o 
  -2  12  13      337.40      316.67     28.72 o 
  -1  12  13       62.21       48.49     15.32 o 
   0  12  13      137.87      123.21     18.27 o 
   1  12  13       57.49       38.43     14.48 o 
   2  12  13      336.07      299.69     28.74 o 
   3  12  13      171.49      205.23     30.55 o 
   0  13  13      384.34      360.83     27.24 o 
   0   0  14      662.08      715.81     22.96 o 
   1   0  14     1738.70     1716.20     25.26 o 
   2   0  14      117.93      120.60      9.97 o 
   3   0  14     1919.21     1897.95     35.54 o 
   4   0  14      582.43      564.26     18.59 o 
   5   0  14     4075.17     4099.54     54.06 o 
   6   0  14      576.25      591.70     20.49 o 
   7   0  14      240.24      244.79     17.18 o 
   8   0  14       14.15        2.23     10.55 o 
   9   0  14       38.11       23.17     14.82 o 
  -9   1  14      207.28      197.04     21.60 o 
  -8   1  14      416.23      389.03     26.27 o 
  -7   1  14      870.26      895.08     27.69 o 
  -6   1  14      470.79      497.28     30.52 o 
  -5   1  14       69.28       62.94      9.92 o 
  -4   1  14      183.08      162.96     10.96 o 
  -3   1  14      215.74      201.80     11.45 o 
  -2   1  14      877.68      858.67     18.82 o 
  -1   1  14     1333.42     1346.23     22.05 o 
   0   1  14      672.82      671.68     15.65 o 
   1   1  14     1340.64     1336.88     23.59 o 
   2   1  14      936.66      955.44     24.39 o 
   3   1  14      224.91      209.06     14.10 o 
   4   1  14      187.13      172.26     14.12 o 
   5   1  14       86.14       64.80     11.40 o 
   6   1  14      486.30      490.68     22.64 o 
   7   1  14      898.73      958.98     33.86 o 
   8   1  14      435.72      454.65     31.92 o 
   9   1  14      222.99      198.96     21.90 o 
  -9   2  14       18.86        9.76     21.61 o 
  -8   2  14       50.99       53.63     13.04 o 
  -7   2  14       37.17       43.55     10.25 o 
  -6   2  14     1119.38     1179.28     24.61 o 
  -5   2  14      216.69      205.01     12.09 o 
  -4   2  14     2912.87     2915.42     38.37 o 
  -3   2  14      233.33      244.68     12.28 o 
  -2   2  14     2105.91     2057.08     26.88 o 
  -1   2  14      190.17      166.77     11.84 o 
   0   2  14     1235.44     1157.84     23.79 o 
   1   2  14      182.38      154.64     11.97 o 
   2   2  14     2107.32     2024.57     36.73 o 
   3   2  14      223.90      222.09     14.50 o 
   4   2  14     2864.33     2904.80     48.28 o 
   5   2  14      228.09      213.64     15.76 o 
   6   2  14     1143.87     1123.08     30.26 o 
   7   2  14       32.26       24.42     12.74 o 
   8   2  14       51.61       63.68     13.45 o 
   9   2  14       20.57       -8.09     13.88 o 
  -9   3  14      368.47      385.06     27.67 o 
  -8   3  14      681.55      694.12     30.24 o 
  -7   3  14      214.52      217.51     22.36 o 
  -6   3  14      405.87      429.29     18.38 o 
  -5   3  14      646.36      624.33     18.09 o 
  -4   3  14       68.47       67.77      8.55 o 
  -3   3  14      157.61      166.37     10.69 o 
  -2   3  14     1837.62     1858.18     25.73 o 
  -1   3  14     1899.62     1929.85     27.98 o 
   0   3  14     3974.35     3949.98     44.30 o 
   1   3  14     1899.43     1896.47     34.81 o 
   2   3  14     1891.18     1919.73     35.86 o 
   3   3  14      151.53      145.13     12.97 o 
   4   3  14       62.04       65.06     11.29 o 
   5   3  14      639.22      619.88     22.71 o 
   6   3  14      431.08      429.03     32.81 o 
   7   3  14      221.60      209.93     19.77 o 
   8   3  14      683.02      709.21     45.55 o 
   9   3  14      366.76      392.99     24.37 o 
  -8   4  14        8.07       -1.21     11.16 o 
  -7   4  14      300.29      343.05     20.55 o 
  -6   4  14       18.27       10.93      8.43 o 
  -5   4  14      496.75      513.21     16.83 o 
  -4   4  14      156.49      151.34     10.40 o 
  -3   4  14     1980.64     2006.21     30.39 o 
  -2   4  14      141.71      127.31     10.63 o 
  -1   4  14      185.42      184.37     10.84 o 
   0   4  14       57.96       46.57      7.54 o 
   1   4  14      182.60      179.34     11.90 o 
   2   4  14      149.15      147.07     13.22 o 
   3   4  14     1904.59     1909.05     36.99 o 
   4   4  14      156.97      116.74     12.94 o 
   5   4  14      479.99      451.65     21.22 o 
   6   4  14       23.60       28.40     12.35 o 
   7   4  14      293.73      302.84     30.96 o 
   8   4  14        8.34        9.07     11.60 o 
  -8   5  14      124.30      126.23     16.15 o 
  -7   5  14      402.06      420.66     22.89 o 
  -6   5  14      127.01      132.59     12.44 o 
  -5   5  14      209.33      198.41     14.59 o 
  -4   5  14       42.57       21.84      7.28 o 
  -3   5  14      613.61      607.83     15.64 o 
  -2   5  14      136.55      147.77     10.17 o 
  -1   5  14     3898.04     3895.80     45.07 o 
   0   5  14      871.29      834.88     22.99 o 
   1   5  14     3988.78     4041.10     51.85 o 
   2   5  14      136.56      178.56     14.05 o 
   3   5  14      623.64      634.37     22.05 o 
   4   5  14       43.44       59.27     11.03 o 
   5   5  14      208.83      210.29     16.13 o 
   6   5  14      135.65      120.70     21.04 o 
   7   5  14      401.25      388.23     36.76 o 
   8   5  14      133.13      137.43     16.87 o 
  -8   6  14        1.66      -18.39     13.05 o 
  -7   6  14       21.10      -13.04     12.25 o 
  -6   6  14      428.30      440.65     24.81 o 
  -5   6  14       79.15       79.57     10.38 o 
  -4   6  14     1601.20     1673.62     28.42 o 
  -3   6  14      215.03      224.50     12.03 o 
  -2   6  14     1376.94     1418.92     24.95 o 
  -1   6  14       32.79       39.82      7.98 o 
   0   6  14      370.26      341.69     15.39 o 
   1   6  14       41.45       42.39      8.56 o 
   2   6  14     1339.78     1330.79     32.26 o 
   3   6  14      245.97      267.26     16.87 o 
   4   6  14     1628.78     1659.26     36.22 o 
   5   6  14       98.50       96.94     15.08 o 
   6   6  14      417.21      414.23     26.59 o 
   7   6  14       22.75       23.59     14.33 o 
   8   6  14        1.45       -6.53     12.25 o 
  -7   7  14      164.00      186.01     28.56 o 
  -6   7  14      372.40      382.93     22.53 o 
  -5   7  14       30.59       25.45     10.95 o 
  -4   7  14       42.09       41.63     10.53 o 
  -3   7  14      127.37      136.34     10.54 o 
  -2   7  14      648.79      688.29     18.00 o 
  -1   7  14      350.26      377.51     14.58 o 
   0   7  14     2408.58     2398.33     37.45 o 
   1   7  14      327.38      318.87     15.61 o 
   2   7  14      647.72      735.22     21.12 o 
   3   7  14      119.52      124.50     13.18 o 
   4   7  14       39.68       51.90     13.63 o 
   5   7  14       31.52       26.89     17.42 o 
   6   7  14      358.86      315.35     33.83 o 
   7   7  14      153.75      152.30     20.67 o 
  -7   8  14       69.07       55.65     16.55 o 
  -6   8  14      148.99      170.54     20.43 o 
  -5   8  14      949.59     1010.45     29.88 o 
  -4   8  14      572.25      595.36     23.15 o 
  -3   8  14      590.80      623.67     22.25 o 
  -2   8  14      677.50      685.71     20.50 o 
  -1   8  14      477.29      485.21     18.02 o 
   0   8  14      471.13      487.13     21.06 o 
   1   8  14      512.18      524.43     18.70 o 
   2   8  14      666.95      646.25     20.24 o 
   3   8  14      589.14      651.78     21.06 o 
   4   8  14      577.91      596.89     23.51 o 
   5   8  14      943.08      943.87     35.11 o 
   6   8  14      150.74      157.28     20.02 o 
   7   8  14       80.43       89.40     18.40 o 
  -6   9  14       75.79      105.21     37.89 o 
  -5   9  14       18.72       23.08     13.90 o 
  -4   9  14       16.16       14.95     12.27 o 
  -3   9  14       93.65       76.12     17.87 o 
  -2   9  14      225.43      246.11     14.81 o 
  -1   9  14      788.48      811.19     45.68 o 
   0   9  14      141.62      161.95     14.47 o 
   1   9  14      762.28      783.97     25.22 o 
   2   9  14      235.14      231.84     16.86 o 
   3   9  14       86.10       93.78     13.05 o 
   4   9  14       14.36       15.84     10.59 o 
   5   9  14       24.94       27.37     14.49 o 
   6   9  14       75.41       81.96     24.82 o 
  -5  10  14      432.92      413.30     62.55 o 
  -4  10  14      522.29      619.54     50.03 o 
  -3  10  14      115.43      100.26     33.51 o 
  -2  10  14      381.06      394.02     21.10 o 
  -1  10  14      205.48      185.34     18.85 o 
   0  10  14        1.50       12.81     24.90 o 
   1  10  14      203.06      226.47     16.90 o 
   2  10  14      391.70      412.22     23.26 o 
   3  10  14      113.11      101.45     13.72 o 
   4  10  14      521.66      524.64     24.62 o 
   5  10  14      423.40      466.72     29.86 o 
  -4  11  14       15.98       11.46     16.79 o 
  -3  11  14       32.87       66.13     18.93 o 
  -2  11  14      257.78      276.02     41.68 o 
  -1  11  14       65.28       44.72     14.46 o 
   0  11  14      943.51      996.13     36.19 o 
   1  11  14       71.20       68.63     18.50 o 
   2  11  14      269.23      274.28     23.07 o 
   3  11  14       32.37       18.21     17.81 o 
   4  11  14       13.39       -1.69     13.84 o 
  -2  12  14       62.76       29.02     26.81 o 
  -1  12  14        9.19        1.18     13.97 o 
   0  12  14       44.84       26.29     14.83 o 
   1  12  14       13.29       -2.26     13.64 o 
   2  12  14       59.83       64.72     16.60 o 
   1   0  15     1169.05     1119.29     23.66 o 
   2   0  15      647.11      657.69     19.35 o 
   3   0  15       23.79       11.43     10.05 o 
   4   0  15      920.05      970.06     32.31 o 
   5   0  15      206.19      187.30     13.65 o 
   6   0  15      256.53      274.99     16.71 o 
   7   0  15      667.72      687.30     25.30 o 
   8   0  15        2.62        7.13     12.95 o 
  -8   1  15      259.29      282.05     29.66 o 
  -7   1  15      337.24      357.34     20.40 o 
  -6   1  15      366.35      331.85     18.07 o 
  -5   1  15      319.52      296.85     14.51 o 
  -4   1  15      547.22      530.33     17.16 o 
  -3   1  15     1176.68     1177.89     23.17 o 
  -2   1  15     1552.28     1585.37     28.79 o 
  -1   1  15     2108.41     2155.20     30.25 o 
   0   1  15      492.05      431.38     14.41 o 
   1   1  15     2160.39     2116.76     33.84 o 
   2   1  15     1523.33     1516.28     31.76 o 
   3   1  15     1112.07     1122.84     28.25 o 
   4   1  15      560.88      556.26     21.30 o 
   5   1  15      329.84      330.55     19.38 o 
   6   1  15      391.89      410.49     21.64 o 
   7   1  15      361.37      372.59     25.08 o 
   8   1  15      270.36      262.01     19.30 o 
  -8   2  15      300.71      254.74     19.34 o 
  -7   2  15      173.52      167.21     13.99 o 
  -6   2  15      407.12      424.68     25.39 o 
  -5   2  15     1140.49     1220.92     24.74 o 
  -4   2  15      411.36      380.93     15.40 o 
  -3   2  15     1191.35     1306.26     24.61 o 
  -2   2  15      311.30      281.79     13.41 o 
  -1   2  15     1144.04     1135.07     20.00 o 
   0   2  15      864.46      839.93     18.46 o 
   1   2  15     1099.17     1085.22     26.74 o 
   2   2  15      295.59      301.80     33.27 o 
   3   2  15     1244.88     1289.09     45.16 o 
   4   2  15      410.18      380.78     25.35 o 
   5   2  15     1076.98     1120.32     30.14 o 
   6   2  15      429.95      406.25     21.69 o 
   7   2  15      195.13      201.79     40.72 o 
   8   2  15      298.39      306.99     21.16 o 
  -8   3  15      116.31      120.57     15.81 o 
  -7   3  15      641.95      623.11     25.32 o 
  -6   3  15       65.48       61.89     10.57 o 
  -5   3  15      309.10      306.30     14.67 o 
  -4   3  15      533.85      520.09     16.85 o 
  -3   3  15      240.88      248.14     12.86 o 
  -2   3  15     1095.19     1095.64     19.92 o 
  -1   3  15      612.96      619.54     15.55 o 
   0   3  15     1257.56     1241.46     22.38 o 
   1   3  15      664.46      611.25     20.73 o 
   2   3  15     1074.75     1077.42     27.41 o 
   3   3  15      218.95      219.46     15.41 o 
   4   3  15      527.69      548.09     21.55 o 
   5   3  15      294.38      319.43     19.20 o 
   6   3  15       71.25       73.08     12.66 o 
   7   3  15      665.16      651.85     29.93 o 
   8   3  15      123.77      131.47     18.87 o 
  -8   4  15       59.04       81.22     15.02 o 
  -7   4  15       76.83       68.74     12.04 o 
  -6   4  15      366.49      368.18     18.12 o 
  -5   4  15      178.52      173.42     12.00 o 
  -4   4  15      933.28     1008.03     22.34 o 
  -3   4  15      289.04      259.81     12.99 o 
  -2   4  15      888.64      889.55     22.69 o 
  -1   4  15      608.41      546.97     16.16 o 
   0   4  15      168.39      182.47     12.40 o 
   1   4  15      604.05      580.98     22.88 o 
   2   4  15      855.07      840.61     32.37 o 
   3   4  15      299.68      286.00     17.31 o 
   4   4  15      956.65      967.96     42.46 o 
   5   4  15      203.08      190.87     15.90 o 
   6   4  15      362.23      384.67     25.49 o 
   7   4  15       90.88       77.88     16.15 o 
   8   4  15       55.93       65.11     14.58 o 
  -8   5  15      389.81      376.96     27.61 o 
  -7   5  15       74.98       85.45     14.33 o 
  -6   5  15      470.16      506.34     40.17 o 
  -5   5  15       31.81       14.33      8.63 o 
  -4   5  15      388.72      378.47     15.67 o 
  -3   5  15      238.01      234.33     12.64 o 
  -2   5  15      431.59      425.56     24.60 o 
  -1   5  15      232.32      222.79     11.82 o 
   0   5  15      559.84      577.64     18.46 o 
   1   5  15      207.28      215.33     15.99 o 
   2   5  15      472.57      485.57     20.04 o 
   3   5  15      230.04      215.32     15.85 o 
   4   5  15      372.58      400.91     23.59 o 
   5   5  15       39.39       32.29     10.97 o 
   6   5  15      462.30      450.87     28.70 o 
   7   5  15       73.71       51.64     15.44 o 
   8   5  15      379.32      430.95     25.31 o 
  -7   6  15      184.64      175.08     20.73 o 
  -6   6  15      103.45      117.02     14.89 o 
  -5   6  15      833.66      859.75     23.93 o 
  -4   6  15      314.95      269.66     13.75 o 
  -3   6  15     1454.81     1437.02     26.99 o 
  -2   6  15      265.14      287.65     13.59 o 
  -1   6  15      358.79      334.68     14.02 o 
   0   6  15      735.74      737.53     20.69 o 
   1   6  15      388.32      377.32     18.92 o 
   2   6  15      268.81      269.53     15.07 o 
   3   6  15     1391.46     1399.27     41.34 o 
   4   6  15      334.80      317.39     24.39 o 
   5   6  15      855.63      813.20     32.08 o 
   6   6  15      106.80      104.36     17.21 o 
   7   6  15      172.21      174.13     21.02 o 
  -7   7  15      286.82      318.43     25.65 o 
  -6   7  15      181.06      209.17     18.00 o 
  -5   7  15      193.84      205.78     19.74 o 
  -4   7  15      244.94      226.55     19.06 o 
  -3   7  15      159.98      165.83     12.75 o 
  -2   7  15      288.13      236.00     17.04 o 
  -1   7  15      592.50      627.87     21.13 o 
   0   7  15        0.26       -1.78      7.49 o 
   1   7  15      572.98      605.03     19.60 o 
   2   7  15      314.94      267.05     15.18 o 
   3   7  15      148.95      151.05     14.48 o 
   4   7  15      224.47      203.71     19.00 o 
   5   7  15      192.01      230.02     21.59 o 
   6   7  15      187.10      176.53     20.46 o 
   7   7  15      252.81      288.81     25.62 o 
  -6   8  15      399.65      431.04     30.85 o 
  -5   8  15      162.65      141.41     15.95 o 
  -4   8  15      646.24      635.76     30.97 o 
  -3   8  15      135.51      139.34     12.49 o 
  -2   8  15      213.36      234.72     18.44 o 
  -1   8  15      787.28      820.51     25.36 o 
   0   8  15       28.69       18.30      9.65 o 
   1   8  15      786.39      809.57     22.85 o 
   2   8  15      236.43      243.49     15.08 o 
   3   8  15      146.54      166.38     15.28 o 
   4   8  15      644.41      630.90     29.09 o 
   5   8  15      165.81      160.61     21.15 o 
   6   8  15      403.25      424.74     28.87 o 
  -5   9  15      245.42      231.47     25.89 o 
  -4   9  15       65.50       79.29     28.94 o 
  -3   9  15      210.40      208.91     19.43 o 
  -2   9  15      642.40      666.21     24.10 o 
  -1   9  15      317.58      323.68     19.33 o 
   0   9  15     1021.86     1035.76     37.60 o 
   1   9  15      327.75      341.61     19.57 o 
   2   9  15      632.93      643.87     24.58 o 
   3   9  15      215.44      208.84     17.01 o 
   4   9  15       75.37       86.71     16.45 o 
   5   9  15      261.41      279.18     24.27 o 
  -4  10  15      144.98      120.44     24.02 o 
  -3  10  15      275.49      289.85     24.48 o 
  -2  10  15      110.85       93.04     16.37 o 
  -1  10  15      105.67      136.03     17.69 o 
   0  10  15      199.65      219.09     20.55 o 
   1  10  15       93.30      109.40     14.46 o 
   2  10  15      117.37      103.61     14.04 o 
   3  10  15      286.17      253.55     18.96 o 
   4  10  15      127.73      114.40     18.06 o 
  -3  11  15      227.42      271.33     43.31 o 
  -2  11  15      275.90      233.44     27.91 o 
  -1  11  15      750.68      819.12     34.55 o 
   0  11  15       29.66       32.50     14.81 o 
   1  11  15      766.19      817.92     34.85 o 
   2  11  15      274.60      276.78     23.44 o 
   3  11  15      220.43      251.39     29.49 o 
   0   0  16     5393.35     5392.10     81.07 o 
   1   0  16        9.74        4.45     11.26 o 
   2   0  16     1348.16     1367.75     27.93 o 
   3   0  16      157.40      162.56     12.73 o 
   4   0  16        1.93      -12.66      8.44 o 
   5   0  16      116.78      122.55     15.12 o 
   6   0  16      420.38      402.01     21.77 o 
   7   0  16       57.59       70.70     15.29 o 
   8   0  16      264.18      246.89     23.24 o 
  -8   1  16       68.08       61.74     15.98 o 
  -7   1  16       17.35       15.11     10.94 o 
  -6   1  16       96.79       77.70     10.31 o 
  -5   1  16      614.15      649.33     19.70 o 
  -4   1  16     1477.61     1440.00     27.79 o 
  -3   1  16      914.19      860.00     22.57 o 
  -2   1  16     1794.21     1743.66     31.54 o 
  -1   1  16      179.16      196.89     12.72 o 
   0   1  16      340.34      307.25     13.38 o 
   1   1  16      177.66      154.00     11.81 o 
   2   1  16     1760.35     1702.50     35.04 o 
   3   1  16      969.60      955.08     34.17 o 
   4   1  16     1455.96     1408.66     33.25 o 
   5   1  16      610.05      620.31     23.69 o 
   6   1  16       97.30      104.25     13.97 o 
   7   1  16       15.37        9.20     12.49 o 
   8   1  16       76.43       82.59     14.41 o 
  -8   2  16        5.92        4.89     13.49 o 
  -7   2  16      512.89      470.88     21.56 o 
  -6   2  16       97.34       96.42     10.66 o 
  -5   2  16      220.44      202.97     12.91 o 
  -4   2  16       88.52       88.16      9.84 o 
  -3   2  16      267.28      266.35     13.39 o 
  -2   2  16      238.71      253.25     13.00 o 
  -1   2  16     1980.06     1994.12     29.82 o 
   0   2  16      248.41      217.48     13.26 o 
   1   2  16     1996.33     2021.11     38.12 o 
   2   2  16      252.83      269.62     16.54 o 
   3   2  16      261.16      255.81     18.53 o 
   4   2  16       87.04       93.43     12.63 o 
   5   2  16      225.51      227.66     17.38 o 
   6   2  16      118.76      125.41     14.79 o 
   7   2  16      537.50      572.99     40.10 o 
   8   2  16        5.67      -13.88     11.20 o 
  -8   3  16       96.06       87.68     15.14 o 
  -7   3  16      104.61      118.23     16.68 o 
  -6   3  16      246.62      236.18     15.57 o 
  -5   3  16      768.98      773.55     26.92 o 
  -4   3  16      242.87      222.97     13.04 o 
  -3   3  16     1127.61     1074.01     22.84 o 
  -2   3  16       91.80       96.23     10.59 o 
  -1   3  16      484.11      480.18     14.43 o 
   0   3  16      127.14      122.70     12.36 o 
   1   3  16      484.47      442.79     19.13 o 
   2   3  16      115.52      124.49     16.30 o 
   3   3  16     1103.99     1058.30     28.67 o 
   4   3  16      224.74      261.68     18.04 o 
   5   3  16      737.16      725.16     31.81 o 
   6   3  16      240.60      235.58     25.53 o 
   7   3  16      113.89      130.92     18.36 o 
   8   3  16       98.49      113.46     15.94 o 
  -7   4  16      174.77      168.40     15.21 o 
  -6   4  16      259.43      250.44     16.27 o 
  -5   4  16      343.72      317.00     15.22 o 
  -4   4  16      167.48      172.50     11.91 o 
  -3   4  16      110.38      104.97     10.34 o 
  -2   4  16     1206.97     1253.46     28.04 o 
  -1   4  16      358.37      351.02     14.26 o 
   0   4  16      788.20      770.20     20.98 o 
   1   4  16      367.29      373.65     22.59 o 
   2   4  16     1210.90     1216.01     29.77 o 
   3   4  16      116.34      132.18     13.68 o 
   4   4  16      168.91      194.21     15.86 o 
   5   4  16      358.09      388.79     29.99 o 
   6   4  16      264.99      281.04     25.03 o 
   7   4  16      174.15      186.79     20.96 o 
  -7   5  16      163.69      171.38     15.91 o 
  -6   5  16      284.78      282.50     19.36 o 
  -5   5  16      254.35      234.28     17.02 o 
  -4   5  16      748.89      776.79     20.45 o 
  -3   5  16      337.61      322.53     14.85 o 
  -2   5  16       52.78       60.82      9.58 o 
  -1   5  16        9.52       -4.44      7.56 o 
   0   5  16        6.62        0.66      6.93 o 
   1   5  16        8.64       -0.09      7.35 o 
   2   5  16       57.77       71.57     11.01 o 
   3   5  16      309.03      264.78     17.44 o 
   4   5  16      741.37      733.51     25.38 o 
   5   5  16      272.33      263.53     18.75 o 
   6   5  16      285.92      283.46     23.68 o 
   7   5  16      160.04      141.76     27.05 o 
  -7   6  16      446.91      471.47     27.25 o 
  -6   6  16      160.13      163.51     18.47 o 
  -5   6  16      191.78      175.19     15.50 o 
  -4   6  16      173.01      172.58     12.35 o 
  -3   6  16       53.62       37.51      8.35 o 
  -2   6  16      492.01      432.45     15.90 o 
  -1   6  16      541.41      507.19     18.38 o 
   0   6  16       32.11       24.47      8.57 o 
   1   6  16      524.84      497.02     18.44 o 
   2   6  16      482.20      489.44     28.13 o 
   3   6  16       68.03       54.86     11.51 o 
   4   6  16      176.02      182.19     16.02 o 
   5   6  16      200.84      206.16     17.30 o 
   6   6  16      150.95      147.43     19.21 o 
   7   6  16      432.29      466.86     30.73 o 
  -6   7  16       85.98      101.56     15.49 o 
  -5   7  16      815.38      844.99     33.75 o 
  -4   7  16      265.89      281.80     18.97 o 
  -3   7  16      941.84      992.57     26.01 o 
  -2   7  16      384.39      372.92     15.53 o 
  -1   7  16      161.41      166.10     12.71 o 
   0   7  16      190.02      178.44     13.10 o 
   1   7  16      177.02      196.78     13.81 o 
   2   7  16      389.75      377.89     17.93 o 
   3   7  16      937.40      978.52     28.78 o 
   4   7  16      259.70      274.66     19.33 o 
   5   7  16      844.89     1005.40     48.21 o 
   6   7  16       87.48      121.99     19.47 o 
  -5   8  16       56.76       77.71     16.46 o 
  -4   8  16       12.81       -4.43     10.26 o 
  -3   8  16      232.85      247.72     18.67 o 
  -2   8  16      170.71      183.47     18.15 o 
  -1   8  16       57.74       51.52     11.15 o 
   0   8  16     1045.00     1102.97     30.66 o 
   1   8  16       47.03       33.61      9.55 o 
   2   8  16      166.77      176.56     13.90 o 
   3   8  16      229.72      229.54     17.80 o 
   4   8  16       17.12       15.80     13.32 o 
   5   8  16       47.69       43.36     15.76 o 
  -5   9  16       17.07       10.26     24.53 o 
  -4   9  16      527.66      579.58     51.97 o 
  -3   9  16      248.36      267.23     22.04 o 
  -2   9  16      483.50      469.58     23.31 o 
  -1   9  16      188.29      204.43     17.02 o 
   0   9  16        4.47       26.09     12.11 o 
   1   9  16      185.49      196.06     16.56 o 
   2   9  16      506.91      595.34     24.85 o 
   3   9  16      253.80      241.72     21.86 o 
   4   9  16      516.35      532.11     31.10 o 
   5   9  16       16.62        3.94     17.64 o 
  -3  10  16       63.66       42.57     31.21 o 
  -2  10  16       96.71       69.17     16.19 o 
  -1  10  16      622.96      720.58     31.72 o 
   0  10  16      451.70      434.55     27.74 o 
   1  10  16      642.48      766.27     27.77 o 
   2  10  16       96.31      114.75     15.35 o 
   3  10  16       64.27       80.28     14.28 o 
  -1  11  16       94.58      107.64     19.04 o 
   0  11  16      335.25      353.01     26.66 o 
   1  11  16       89.12       74.77     17.45 o 
   1   0  17     2336.10     2403.72     38.50 o 
   2   0  17        0.74        7.69      8.19 o 
   3   0  17      438.48      417.20     18.60 o 
   4   0  17        3.64        5.35     10.23 o 
   5   0  17       62.09       47.78     10.43 o 
   6   0  17        0.14       -9.20      9.39 o 
   7   0  17      192.23      188.32     17.67 o 
  -7   1  17       14.23       -2.28      9.77 o 
  -6   1  17       97.37       93.04     11.21 o 
  -5   1  17      468.76      492.22     18.46 o 
  -4   1  17      493.36      583.46     22.01 o 
  -3   1  17     1119.76     1101.06     44.05 o 
  -2   1  17      491.98      508.98     20.80 o 
  -1   1  17      341.63      336.68     16.23 o 
   0   1  17      289.37      287.30     15.16 o 
   1   1  17      341.79      316.25     24.53 o 
   2   1  17      526.77      546.78     22.10 o 
   3   1  17     1101.74     1091.09     36.00 o 
   4   1  17      441.23      454.18     21.89 o 
   5   1  17      471.50      439.05     22.46 o 
   6   1  17      103.55       83.03     13.61 o 
   7   1  17       15.26      -17.70     11.91 o 
  -7   2  17       25.30       32.39     12.25 o 
  -6   2  17      323.51      276.92     15.39 o 
  -5   2  17       86.63       88.07     10.81 o 
  -4   2  17       50.38       51.46      9.41 o 
  -3   2  17      249.14      223.46     13.17 o 
  -2   2  17     1264.67     1232.90     27.10 o 
  -1   2  17        2.01        5.63      8.00 o 
   0   2  17     3150.05     3227.28     46.10 o 
   1   2  17        3.61       -4.92      7.44 o 
   2   2  17     1258.80     1254.33     30.71 o 
   3   2  17      232.12      191.63     19.69 o 
   4   2  17       46.89       44.03     11.27 o 
   5   2  17       87.98       95.33     13.51 o 
   6   2  17      317.10      304.06     20.45 o 
   7   2  17       23.56       46.36     15.30 o 
  -7   3  17       77.77       99.80     15.31 o 
  -6   3  17      250.95      266.24     25.84 o 
  -5   3  17      309.68      336.53     16.37 o 
  -4   3  17     1321.90     1340.47     26.98 o 
  -3   3  17        3.91       -6.31      7.04 o 
  -2   3  17      942.31      913.03     25.22 o 
  -1   3  17        0.03       -7.16      8.76 o 
   0   3  17       38.97       23.04      8.56 o 
   1   3  17        0.56      -11.52      7.76 o 
   2   3  17     1000.79      976.70     27.39 o 
   3   3  17       13.20        5.76     12.60 o 
   4   3  17     1290.06     1279.63     43.62 o 
   5   3  17      339.18      320.63     20.26 o 
   6   3  17      270.26      255.13     21.57 o 
   7   3  17       74.79       77.45     18.09 o 
  -7   4  17      563.92      591.60     24.50 o 
  -6   4  17       67.81       62.21     11.64 o 
  -5   4  17        6.47        8.21      8.46 o 
  -4   4  17      219.95      187.21     12.61 o 
  -3   4  17       28.83       18.72      7.68 o 
  -2   4  17        1.52       -9.64      6.43 o 
  -1   4  17      710.64      735.38     19.31 o 
   0   4  17       31.87        6.28     10.85 o 
   1   4  17      731.05      732.85     23.60 o 
   2   4  17        3.99       -7.48      8.25 o 
   3   4  17       37.24       34.77     10.53 o 
   4   4  17      203.53      156.79     15.39 o 
   5   4  17        6.31        6.25     11.02 o 
   6   4  17       68.97       63.38     13.60 o 
   7   4  17      547.97      583.71     32.78 o 
  -6   5  17      193.83      190.53     17.80 o 
  -5   5  17      947.80     1015.45     27.23 o 
  -4   5  17      412.34      433.49     17.82 o 
  -3   5  17      257.94      263.72     14.22 o 
  -2   5  17      163.58      155.79     11.46 o 
  -1   5  17       97.41      115.25     11.15 o 
   0   5  17       75.49       45.06      9.16 o 
   1   5  17      100.30       76.09     11.47 o 
   2   5  17      145.82      145.93     14.08 o 
   3   5  17      250.03      248.09     17.64 o 
   4   5  17      418.95      395.31     21.73 o 
   5   5  17      959.56     1017.79     31.32 o 
   6   5  17      189.84      190.82     21.12 o 
  -6   6  17      244.70      236.66     19.38 o 
  -5   6  17       49.77       38.08     12.32 o 
  -4   6  17        3.98        0.75      8.10 o 
  -3   6  17      186.48      165.67     12.24 o 
  -2   6  17      136.77      147.98     14.32 o 
  -1   6  17       44.74       18.90     10.80 o 
   0   6  17      542.41      531.37     19.17 o 
   1   6  17       41.77       12.62      8.37 o 
   2   6  17      117.01      118.81     13.42 o 
   3   6  17      185.44      169.04     15.78 o 
   4   6  17        4.37       -4.88     10.12 o 
   5   6  17       53.16       40.27     14.92 o 
   6   6  17      246.44      268.81     24.36 o 
  -5   7  17      166.68      156.45     19.69 o 
  -4   7  17      633.62      596.47     25.46 o 
  -3   7  17      534.82      539.59     21.31 o 
  -2   7  17      498.08      506.88     23.10 o 
  -1   7  17       26.89       29.51      9.25 o 
   0   7  17      119.82      147.18     13.15 o 
   1   7  17       23.34       19.58      9.15 o 
   2   7  17      469.03      433.58     22.07 o 
   3   7  17      545.79      531.99     31.35 o 
   4   7  17      637.02      646.00     26.28 o 
   5   7  17      171.88      189.78     20.88 o 
  -5   8  17      162.07      170.66     19.44 o 
  -4   8  17       29.60       26.33     12.19 o 
  -3   8  17      122.32      122.58     15.09 o 
  -2   8  17      190.33      161.38     15.82 o 
  -1   8  17      555.12      565.68     32.03 o 
   0   8  17      161.55      144.06     15.30 o 
   1   8  17      557.57      625.77     25.11 o 
   2   8  17      201.97      191.64     14.82 o 
   3   8  17      133.75      144.45     16.16 o 
   4   8  17       33.00       45.41     13.21 o 
   5   8  17      165.08      163.07     20.92 o 
  -4   9  17       45.08       16.62     22.77 o 
  -3   9  17      621.34      711.04     59.54 o 
  -2   9  17       34.42       20.23     12.27 o 
  -1   9  17      100.85      125.61     15.27 o 
   0   9  17       81.77       75.74     14.02 o 
   1   9  17      100.67      112.14     14.81 o 
   2   9  17       37.46       42.00     12.50 o 
   3   9  17      598.26      615.46     33.13 o 
   4   9  17       35.25       18.42     15.09 o 
  -2  10  17      285.39      329.82     25.67 o 
  -1  10  17      291.43      308.23     24.42 o 
   0  10  17      836.39      905.61     35.89 o 
   1  10  17      286.90      322.12     25.45 o 
   2  10  17      285.81      314.74     23.78 o 
   0   0  18      614.79      578.95     33.15 o 
   1   0  18       36.43       50.97      9.79 o 
   2   0  18     1095.39     1136.80     27.13 o 
   3   0  18      243.58      249.94     15.67 o 
   4   0  18      236.35      208.47     15.13 o 
   5   0  18       85.54       73.03     11.61 o 
   6   0  18      115.33      113.35     13.06 o 
   7   0  18        0.07      -14.89      9.93 o 
  -7   1  18       78.94       71.19     16.98 o 
  -6   1  18       66.62       64.45     12.82 o 
  -5   1  18      146.52      138.46     15.06 o 
  -4   1  18      691.53      702.21     23.16 o 
  -3   1  18      115.66      122.11     12.16 o 
  -2   1  18      898.60      900.56     33.00 o 
  -1   1  18      278.10      290.68     18.37 o 
   0   1  18      867.41      858.33     26.40 o 
   1   1  18      279.53      261.64     15.08 o 
   2   1  18      893.74      910.58     24.39 o 
   3   1  18      112.52      130.35     12.62 o 
   4   1  18      698.01      741.82     26.20 o 
   5   1  18      121.72      126.41     14.91 o 
   6   1  18       63.02       49.24     12.75 o 
   7   1  18       79.57       73.94     14.76 o 
  -7   2  18      165.29      163.10     17.31 o 
  -6   2  18      101.97       88.55     11.70 o 
  -5   2  18       38.51       16.16      8.88 o 
  -4   2  18      622.32      642.23     24.10 o 
  -3   2  18      113.73      124.15     12.37 o 
  -2   2  18      404.12      410.22     18.36 o 
  -1   2  18      686.36      725.46     25.01 o 
   0   2  18       11.60       23.83     10.38 o 
   1   2  18      687.04      687.05     21.57 o 
   2   2  18      425.34      438.07     20.83 o 
   3   2  18      123.77      136.02     14.23 o 
   4   2  18      573.27      530.22     23.95 o 
   5   2  18       32.87       23.02     12.50 o 
   6   2  18      111.64       92.17     14.81 o 
   7   2  18      159.49      162.66     20.52 o 
  -6   3  18      354.99      383.46     20.18 o 
  -5   3  18      261.64      266.76     15.29 o 
  -4   3  18      125.21      146.94     12.24 o 
  -3   3  18      244.64      245.73     14.15 o 
  -2   3  18       55.65       39.68      8.65 o 
  -1   3  18      661.25      625.37     23.68 o 
   0   3  18      212.14      196.28     13.75 o 
   1   3  18      674.42      673.41     23.56 o 
   2   3  18       51.66       40.42     10.64 o 
   3   3  18      259.65      274.75     24.50 o 
   4   3  18      135.05      143.25     15.27 o 
   5   3  18      262.36      244.75     19.15 o 
   6   3  18      342.22      346.56     25.09 o 
  -6   4  18      163.80      185.39     15.98 o 
  -5   4  18      323.46      287.03     15.94 o 
  -4   4  18       88.91       73.46     11.15 o 
  -3   4  18      362.19      334.38     15.85 o 
  -2   4  18       81.59       92.36     11.68 o 
  -1   4  18      168.39      155.94     13.03 o 
   0   4  18      680.50      734.23     23.98 o 
   1   4  18      175.15      188.01     15.43 o 
   2   4  18       95.50       79.04     12.35 o 
   3   4  18      362.80      355.03     20.25 o 
   4   4  18       81.33       87.67     13.57 o 
   5   4  18      327.59      303.07     29.07 o 
   6   4  18      158.53      175.19     17.94 o 
  -6   5  18      300.23      330.78     22.20 o 
  -5   5  18      224.01      248.29     24.77 o 
  -4   5  18      260.10      248.99     17.32 o 
  -3   5  18       87.24       74.66     10.03 o 
  -2   5  18       98.96      101.22     12.10 o 
  -1   5  18      196.57      174.61     13.60 o 
   0   5  18      234.78      253.86     15.39 o 
   1   5  18      188.73      172.40     15.11 o 
   2   5  18       90.78       76.93     15.29 o 
   3   5  18       86.34       69.14     12.63 o 
   4   5  18      249.27      222.00     18.06 o 
   5   5  18      232.72      238.56     24.28 o 
   6   5  18      308.01      373.68     27.86 o 
  -5   6  18        3.84       -6.98     11.40 o 
  -4   6  18      555.87      566.88     20.51 o 
  -3   6  18      195.26      194.09     15.00 o 
  -2   6  18      487.12      489.80     28.95 o 
  -1   6  18      362.35      387.96     18.51 o 
   0   6  18       88.64       91.39     11.61 o 
   1   6  18      383.15      394.40     21.01 o 
   2   6  18      473.25      505.42     23.99 o 
   3   6  18      189.48      176.82     16.67 o 
   4   6  18      559.11      578.19     29.34 o 
   5   6  18        5.69       -2.78     11.64 o 
  -5   7  18      280.60      296.07     24.92 o 
  -4   7  18       92.16       98.57     14.56 o 
  -3   7  18      120.37      107.20     14.97 o 
  -2   7  18       92.89       58.89     15.05 o 
  -1   7  18       14.63       11.15      9.38 o 
   0   7  18      291.47      262.97     16.45 o 
   1   7  18        9.40       -3.43      8.95 o 
   2   7  18      100.00       86.90     13.89 o 
   3   7  18      103.10       75.92     13.98 o 
   4   7  18       89.29       74.46     15.16 o 
   5   7  18      282.53      299.82     40.86 o 
  -4   8  18       31.36        7.74     13.93 o 
  -3   8  18      298.82      295.19     20.81 o 
  -2   8  18      350.00      324.12     24.21 o 
  -1   8  18      134.45      147.22     21.01 o 
   0   8  18      288.36      276.77     19.55 o 
   1   8  18      131.91      164.34     20.59 o 
   2   8  18      360.39      368.50     22.36 o 
   3   8  18      309.88      296.14     20.75 o 
   4   8  18       36.52       22.34     12.81 o 
  -2   9  18      168.19      141.69     19.21 o 
  -1   9  18      284.14      299.34     20.88 o 
   0   9  18        0.14       -2.61     10.99 o 
   1   9  18      276.50      287.43     20.79 o 
   2   9  18      164.36      149.60     16.90 o 
   1   0  19        1.67        6.01      9.37 o 
   2   0  19      171.59      190.01     14.33 o 
   3   0  19        0.01        8.52      9.34 o 
   4   0  19     1095.66     1109.74     28.63 o 
   5   0  19      206.18      215.11     16.21 o 
   6   0  19      156.06      172.38     15.45 o 
  -6   1  19       95.53       78.17     16.67 o 
  -5   1  19       59.03       69.30     11.85 o 
  -4   1  19       45.15       69.05     11.51 o 
  -3   1  19      118.33      142.87     13.36 o 
  -2   1  19      291.12      267.53     16.00 o 
  -1   1  19      582.26      551.84     22.86 o 
   0   1  19      116.98       82.11     12.84 o 
   1   1  19      560.29      554.59     24.09 o 
   2   1  19      303.84      291.80     16.94 o 
   3   1  19      109.74      103.23     12.21 o 
   4   1  19       44.19       44.64     11.09 o 
   5   1  19       61.88       64.37     11.88 o 
   6   1  19       82.54       75.43     16.64 o 
  -6   2  19        9.57        7.62     10.46 o 
  -5   2  19      425.80      439.74     25.54 o 
  -4   2  19       17.21       11.50      9.44 o 
  -3   2  19      547.11      573.63     21.11 o 
  -2   2  19       75.17       69.34     12.52 o 
  -1   2  19      287.45      244.17     22.95 o 
   0   2  19       27.04       34.61     13.48 o 
   1   2  19      314.35      303.50     19.07 o 
   2   2  19       75.62       73.01     10.68 o 
   3   2  19      548.38      541.90     23.85 o 
   4   2  19       18.55       17.86     10.84 o 
   5   2  19      421.24      435.61     24.31 o 
   6   2  19       10.57       16.18     12.29 o 
  -6   3  19      192.96      185.32     16.23 o 
  -5   3  19      144.91      134.17     12.80 o 
  -4   3  19       41.35       47.45      9.94 o 
  -3   3  19       93.19       74.12     10.17 o 
  -2   3  19      119.23      108.36     13.87 o 
  -1   3  19      399.76      379.40     28.82 o 
   0   3  19      858.11      852.60     27.98 o 
   1   3  19      394.18      371.44     18.22 o 
   2   3  19      124.53      117.16     13.78 o 
   3   3  19       90.28       84.85     13.00 o 
   4   3  19       40.75       45.50     12.19 o 
   5   3  19      142.82      150.61     16.41 o 
   6   3  19      176.06      180.17     18.42 o 
  -5   4  19      128.79      126.29     18.11 o 
  -4   4  19      586.45      641.74     22.15 o 
  -3   4  19       41.42       21.69      9.12 o 
  -2   4  19      545.12      571.79     21.38 o 
  -1   4  19       39.15       45.03     11.45 o 
   0   4  19       94.11       97.69     14.88 o 
   1   4  19       40.83       43.92     11.05 o 
   2   4  19      567.45      560.92     28.52 o 
   3   4  19       39.86       27.00     11.92 o 
   4   4  19      602.12      624.52     34.31 o 
   5   4  19      120.91      100.89     15.68 o 
  -5   5  19       89.73      117.33     15.66 o 
  -4   5  19        0.53      -11.20      9.21 o 
  -3   5  19        5.10       -6.86      9.10 o 
  -2   5  19      192.13      164.94     14.36 o 
  -1   5  19      134.72      141.89     13.60 o 
   0   5  19      636.86      676.69     27.68 o 
   1   5  19      133.34      148.63     15.06 o 
   2   5  19      179.94      165.94     16.00 o 
   3   5  19        6.34        7.06     11.24 o 
   4   5  19        0.70       -8.80     11.20 o 
   5   5  19       91.78       99.89     15.92 o 
  -4   6  19      143.36      141.59     14.45 o 
  -3   6  19      705.24      699.73     30.23 o 
  -2   6  19      239.47      264.54     17.29 o 
  -1   6  19      113.73       99.11     14.08 o 
   0   6  19       65.37       42.77     10.95 o 
   1   6  19      105.60      113.19     14.67 o 
   2   6  19      232.66      227.73     18.34 o 
   3   6  19      717.59      720.34     27.72 o 
   4   6  19      131.67      138.99     16.62 o 
  -3   7  19       84.94       89.12     14.96 o 
  -2   7  19       37.67       46.12     13.28 o 
  -1   7  19      438.38      381.69     22.27 o 
   0   7  19       24.69       17.57     14.29 o 
   1   7  19      429.04      402.14     22.41 o 
   2   7  19       42.89       49.91     14.65 o 
   3   7  19       91.93       85.46     17.22 o 
  -2   8  19      171.10      198.99     21.52 o 
  -1   8  19      106.92      100.65     17.90 o 
   0   8  19       26.57       -3.17     11.32 o 
   1   8  19      108.77      145.90     16.84 o 
   2   8  19      179.73      179.64     21.17 o 
   0   0  20       11.45        2.24     13.25 o 
   1   0  20       30.20        7.25      9.79 o 
   2   0  20        1.88        4.42      9.95 o 
   3   0  20      634.93      636.64     23.41 o 
   4   0  20       79.41       81.96     12.43 o 
   5   0  20      466.87      509.36     37.77 o 
  -5   1  20       30.32       11.67     10.69 o 
  -4   1  20       55.73       53.29     11.65 o 
  -3   1  20       83.29       80.47     13.17 o 
  -2   1  20       86.87       76.59     12.79 o 
  -1   1  20      133.17      129.30     14.72 o 
   0   1  20      154.37      137.60     14.58 o 
   1   1  20      137.35      143.50     14.93 o 
   2   1  20       71.67       62.79     10.84 o 
   3   1  20       76.00       82.35     12.07 o 
   4   1  20       56.70       46.03     11.49 o 
   5   1  20       30.11       15.19     10.97 o 
  -5   2  20       66.18       64.79     12.33 o 
  -4   2  20      552.62      635.91     23.78 o 
  -3   2  20        5.10      -13.41      8.94 o 
  -2   2  20      159.23      165.91     16.08 o 
  -1   2  20      153.13      138.94     14.81 o 
   0   2  20      112.09      103.01     13.71 o 
   1   2  20      157.68      149.43     15.32 o 
   2   2  20      174.47      193.43     14.74 o 
   3   2  20        6.13        0.76      9.04 o 
   4   2  20      529.62      527.42     23.35 o 
   5   2  20       63.09       55.54     13.72 o 
  -5   3  20       69.38       52.45     11.45 o 
  -4   3  20       21.02        7.30      9.93 o 
  -3   3  20       61.76       57.01     12.99 o 
  -2   3  20      349.95      361.95     24.49 o 
  -1   3  20      191.37      172.97     16.55 o 
   0   3  20      609.12      596.05     24.96 o 
   1   3  20      184.89      178.40     16.27 o 
   2   3  20      359.93      365.26     18.98 o 
   3   3  20       73.35       45.45     12.82 o 
   4   3  20       25.72       24.62     12.28 o 
   5   3  20       69.22       62.23     14.43 o 
  -4   4  20       39.50       17.06      9.72 o 
  -3   4  20      393.02      417.62     23.75 o 
  -2   4  20       22.99       19.97     11.86 o 
  -1   4  20      161.93      183.76     16.74 o 
   0   4  20      105.72      104.39     14.52 o 
   1   4  20      164.11      183.32     15.14 o 
   2   4  20       27.86       19.95     11.16 o 
   3   4  20      384.68      404.26     23.22 o 
   4   4  20       33.38       11.10     12.05 o 
  -4   5  20        9.03      -12.73      9.96 o 
  -3   5  20       95.61       86.58     13.18 o 
  -2   5  20       93.36       68.72     12.51 o 
  -1   5  20      766.84      874.89     29.68 o 
   0   5  20      276.93      271.82     19.57 o 
   1   5  20      761.61      839.65     29.37 o 
   2   5  20       94.19      100.28     14.96 o 
   3   5  20       90.28      120.93     15.79 o 
   4   5  20        9.69       -1.89     11.43 o 
  -3   6  20       52.24       24.77     11.29 o 
  -2   6  20      146.98      140.74     14.55 o 
  -1   6  20      140.01      140.93     14.71 o 
   0   6  20       80.34       87.39     16.71 o 
   1   6  20      131.08      120.33     15.59 o 
   2   6  20      143.02      148.17     16.37 o 
   3   6  20       47.40       39.13     13.34 o 
  -2   7  20      273.86      314.24     44.35 o 
  -1   7  20       81.06       82.90     17.55 o 
   0   7  20      413.46      441.24     24.37 o 
   1   7  20       77.35       85.28     14.87 o 
   2   7  20      277.86      290.61     20.99 o 
   1   0  21      112.98       90.09     13.75 o 
   2   0  21       36.48       31.40     11.85 o 
   3   0  21        0.24        8.35     11.22 o 
   4   0  21      272.33      275.45     18.48 o 
  -4   1  21      105.82       96.19     13.32 o 
  -3   1  21      364.81      325.01     21.40 o 
  -2   1  21      104.79       76.24     19.58 o 
  -1   1  21       46.52       19.65     11.15 o 
   0   1  21       29.34        8.60     10.13 o 
   1   1  21       39.99       51.57     12.64 o 
   2   1  21      114.04       88.63     13.86 o 
   3   1  21      384.44      339.39     19.13 o 
   4   1  21       96.03       96.17     13.57 o 
  -4   2  21       21.03       12.17     10.77 o 
  -3   2  21      139.49      120.16     15.65 o 
  -2   2  21       68.01       43.61     13.08 o 
  -1   2  21       12.71       16.25     11.07 o 
   0   2  21      290.95      260.70     29.75 o 
   1   2  21       16.31       14.14     10.69 o 
   2   2  21       72.87       63.99     12.68 o 
   3   2  21      124.33      114.83     13.73 o 
   4   2  21       19.03       19.72     11.15 o 
  -3   3  21      114.81       97.24     15.06 o 
  -2   3  21       55.41       32.96     12.99 o 
  -1   3  21      291.94      260.32     19.71 o 
   0   3  21      237.45      236.76     18.73 o 
   1   3  21      282.98      303.89     25.98 o 
   2   3  21       61.60       68.14     13.19 o 
   3   3  21      122.55      117.82     13.93 o 
  -3   4  21       10.40        1.18     11.63 o 
  -2   4  21      188.39      175.53     17.79 o 
  -1   4  21      449.82      440.33     24.33 o 
   0   4  21       26.62       31.79     12.87 o 
   1   4  21      446.72      474.90     25.12 o 
   2   4  21      183.04      175.11     20.57 o 
   3   4  21       13.19       21.09     14.50 o 
  -2   5  21      195.51      193.69     18.37 o 
  -1   5  21      232.88      236.96     24.36 o 
   0   5  21      442.17      445.02     24.81 o 
   1   5  21      237.60      241.99     22.64 o 
   2   5  21      198.03      192.94     18.08 o 
   0   6  21      312.85      380.71     25.10 o 
   0   0  22      147.37      142.93     37.13 o 
   1   0  22        0.73       -7.60     10.40 o 
   2   0  22       77.77       83.29     14.87 o 
  -2   1  22       93.06       91.91     17.82 o 
  -1   1  22       13.71        1.17     10.89 o 
   0   1  22        5.68        3.59     10.69 o 
   1   1  22       13.23       12.29     11.33 o 
   2   1  22       86.19      100.80     15.13 o 
  -2   2  22       57.78       52.89     13.82 o 
  -1   2  22      337.46      318.13     21.77 o 
   0   2  22        0.31       -8.60     10.47 o 
   1   2  22      329.17      308.25     21.24 o 
   2   2  22       55.24       37.27     12.64 o 
  -1   3  22       70.43       79.88     15.05 o 
   0   3  22        3.86        9.31     11.61 o 
   1   3  22       64.61       78.15     14.58 o 
                                                 
